# Supplementary material for: Dynamic modeling of mortality risk factors in Ebola virus disease using logistic regression on unbalanced panel data from a randomized controlled trial in the Democratic Republic of Congo
Source: PLOS Glob Public Health. 2025 Jul 11;5(7):e0004901. doi: 10.1371/journal.pgph.0004901 (PMC12250521; doi:10.1371/journal.pgph.0004901)
Supplement: S1 Data — (XLSX) [file pgph.0004901.s001.xlsx]

## Sheet: Data_j0
participant_id	ch_creatinine	ch_creatinine_unit	ch_potassium	ch_potassium_unit	ch_sodium_cu	ch_sodium_unit	ch_ast_sgot	ch_alt_sgpt	vs_bp_sys	vs_bp_dia	vs_heart_rate	vs_temperature	vs_respiratory_rate	vs_oxygen_saturation	ebola_rt_pcr_np_ct	death_due_to_evd	cs_fever	cs_cough	cs_headache	cs_vomiting	cs_diarrhea	cs_hemmorrhage	cs_convulsions	cs_mental_state_change	cs_hearing_loss	cs_vision_loss	cs_abdominal_pain	cs_sob_breathing_diff	cs_hiccups	cs_rash	cs_edema	cs_conjunct_infect	dm_year_of_birth	dm_year_of_birth_2	dm_sex	Days	PRE_1	PGR_1	PRE_2	PGR_2
A-102--2	7.3	mg_dL	4.5	mmol_L	130	mmol_L	639.24	1146	153	99	96	37.8	30	93	24.6	1	0	0	1	1	1	0	0	0	0	0	1	0	0	0	0	0	1968	51	0	0	0.815783	1	0.802362	1
A-103--2	0.6	mg_dL	3.2	mmol_L	130	mmol_L	27	15	163	90	105	37	20	98	40.9	0	0	0	0	1	0	0	0	0	0	0	0	0	0	0	0	0	1979	40	0	0	0.00281209	0	0.00304338	0
A-106--2	0.3	mg_dL	4.3	mmol_L	126	mmol_L	882	147	0	0	132	36.5	24	82	24.3	0	0	0	0	0	1	0	0	0	0	0	0	0	0	0	0	0	2017	2	1	0	0.188789	0	0.187155	0
A-107--2	1	mg_dL	3.9	mmol_L	133	mmol_L	367	84	95	59	86	38	20	96	24.6	0	1	0	0	1	0	0	0	0	0	0	0	0	0	0	0	0	1995	24	1	0	0.174687	0	0.173333	0
A-108--2	7.9	mg_dL	3.5	mmol_L	126	mmol_L	1051	276	160	91	105	38.6	36	94	22	0	1	0	0	1	1	0	0	0	0	0	0	0	0	0	0	0	0	0	1	0	0.66789	1	0.655987	1
A-109--2	0.7	mg_dL	3.9	mmol_L	134	mmol_L	46	50	106	70	94	37.5	24	97	41	0	0	1	1	1	0	0	0	0	0	0	1	0	0	0	0	0	1996	23	0	0	0.00208345	0	0.00220844	0
A-110--2	0.6	mg_dL	5.1	mmol_L	121	mmol_L	639.24	893	98	58	108	38	36	95	18.2	1	0	0	1	0	1	1	0	0	0	0	1	0	0	0	0	1	2009	10	1	0	0.968731	1	0.964934	1
A-111--2	0.4	mg_dL	4.2	mmol_L	128	mmol_L	80	90	128	89	89	36.5	18	100	34.6	0	0	0	0	0	0	0	0	0	0	0	0	0	0	0	0	1	1961	58	0	0	0.0310804	0	0.0309622	0
A-112--2	1.2	mg_dL	3.6	mmol_L	131	mmol_L	201	105	99	66	91	37.8	18	96	33.2	0	1	0	0	0	1	0	0	0	0	0	1	0	0	0	0	0	1988	31	1	0	0.0257118	0	0.0265779	0
A-113--2	1.3	mg_dL	4.3	mmol_L	126	mmol_L	639.24	635	113	86	87	37.2	20	95	17.1	1	1	0	1	0	0	0	0	0	0	0	0	0	0	0	0	0	1988	31	0	0	0.773326	1	0.757516	1
A-114--2	0.9	mg_dL	3.9	mmol_L	131	mmol_L	104	33	118	61	90	38.3	18	97	33.5	0	1	1	1	0	0	0	0	0	0	0	1	0	0	0	0	0	1955	64	1	0	0.013529	0	0.0137873	0
A-115--2	2.6	mg_dL	4.3	mmol_L	132.25	mmol_L	639.24	383.5	0	0	137	36.9	48	96	26.5	0	0	0	0	0	0	0	0	0	0	0	0	0	0	0	0	0	2018	1	1	0	0.249965	0	0.247135	0
A-120--2	2.6	mg_dL	4.3	mmol_L	132.25	mmol_L	639.24	#NULL!	0	0	99	37.8	26	100	17.8	1	1	1	0	1	1	0	0	0	0	0	1	0	0	0	0	0	2009	10	0	0	#NULL!	#NULL!	#NULL!	#NULL!
A-121--2	3.9	mg_dL	2.7	mmol_L	130	mmol_L	1052	243	90	61	128	39	32	100	24.2	1	1	0	1	1	1	1	0	1	0	0	1	0	0	0	0	0	2007	12	0	0	0.584141	1	0.5773	1
A-122--2	3.3	mg_dL	3.8	mmol_L	132	mmol_L	1821	253	120	70	75	36.7	19	95	21.2	0	1	0	0	1	1	0	0	0	0	0	1	0	0	0	0	0	1982	37	1	0	0.516432	1	0.506245	1
A-124--2	1.1	mg_dL	4.4	mmol_L	132	mmol_L	38	23	103	84	87	36.3	20	96	40.3	0	1	1	0	0	0	0	0	0	0	0	0	0	0	0	0	0	1970	49	1	0	0.00362095	0	0.00389857	0
A-125--2	1	mg_dL	4.7	mmol_L	135	mmol_L	61	33	100	63.6	97.2	37.4	26.5	94.9	37	0	1	0	0	1	0	0	0	0	0	0	1	1	0	0	1	0	1975	44	1	0	0.0245245	0	0.0258069	0
A-127--2	9.1	mg_dL	5.2	mmol_L	131	mmol_L	639.24	1206	129	51	108	36.5	48	98	17.9	1	1	0	1	1	1	1	0	0	0	0	0	0	0	0	0	0	1980	39	0	0	0.992818	1	0.991978	1
A-128--2	1.9	mg_dL	4.3	mmol_L	127	mmol_L	1758	242	136	82	108	38.1	40	98	19.3	1	1	1	0	0	0	0	0	0	0	0	1	0	0	0	0	0	2015	4	0	0	0.569747	1	0.558562	1
A-130--2	2.9	mg_dL	8.5	mmol_L	131	mmol_L	639.24	1466	102	59	132	35.5	32	96	18.1	1	1	1	1	1	1	0	0	0	0	0	1	0	0	0	0	0	2013	6	1	0	0.955944	1	0.950769	1
A-131--2	2.8	mg_dL	5.3	mmol_L	132	mmol_L	1816	308	100	80	114	36.6	20	98	21.4	1	1	0	0	0	0	0	0	0	0	0	1	0	0	0	0	0	1958	61	0	0	0.512839	1	0.502873	1
A-132--2	3.5	mg_dL	4.5	mmol_L	119	mmol_L	639.24	996	121	96	123	36.6	24	95	22.7	1	0	0	0	0	0	1	0	0	0	0	0	0	0	0	0	0	1986	33	0	0	0.935577	1	0.933113	1
A-133--2	1.9	mg_dL	4.3	mmol_L	110	mmol_L	639.24	2000	0	0	122	38	24	98	19.1	1	1	0	1	1	1	1	0	0	0	0	1	0	0	0	0	0	2011	8	0	0	0.994226	1	0.993576	1
A-134--2	7	mg_dL	3.5	mmol_L	131	mmol_L	45	17	154	99	98	38.1	18	99	31	0	1	0	1	1	1	0	0	0	0	0	1	0	0	0	0	0	1986	33	0	0	0.0655549	0	0.0646852	0
A-135--2	2.4	mg_dL	7.1	mmol_L	132	mmol_L	639.24	1960	105	77	77	36.5	21	98	18.8	1	1	1	1	1	0	0	0	0	0	0	0	0	0	0	0	0	1990	29	1	0	0.980225	1	0.977588	1
A-136--2	2.6	mg_dL	3.6	mmol_L	119	mmol_L	1728	478	95	57	83	38	26	97	18.1	1	1	0	1	1	1	1	0	0	0	0	1	0	0	0	0	0	1993	26	0	0	0.89746	1	0.891479	1
A-137--2	3.4	mg_dL	2.8	mmol_L	120	mmol_L	1857	396	117	56	117	39.4	24	98	22.1	0	1	1	1	1	1	0	0	0	0	0	1	0	0	0	0	0	2007	12	0	0	0.450582	0	0.435496	0
A-138--2	2.6	mg_dL	4.3	mmol_L	132.25	mmol_L	639.24	383.5	110	61	82	37.6	22	98	24.2	0	1	0	1	0	0	0	0	0	0	0	1	0	0	0	0	0	2006	13	1	0	0.291094	0	0.281487	0
A-139--2	17.4	mg_dL	4.3	mmol_L	132.25	mmol_L	639.24	711	113	69	108	37.8	28	97	30.2	0	1	0	0	1	1	0	0	0	0	0	1	0	0	0	0	1	1991	28	1	0	0.873107	1	0.860851	1
A-140--2	0.5	mg_dL	6	mmol_L	132.25	mmol_L	639.24	801	104	61	156	38.1	44	98	16.8	1	1	0	0	0	1	0	0	0	0	0	0	0	0	0	0	0	0	0	0	0	0.870037	1	0.8616	1
A-141--2	13.1	mg_dL	2.8	mmol_L	132.25	mmol_L	639.24	516	151	91	130	37.8	36	98	23.5	1	1	1	1	1	1	1	1	1	0	0	1	1	0	0	0	0	1986	33	0	0	0.977751	1	0.976006	1
A-142--2	2.6	mg_dL	4.3	mmol_L	132.25	mmol_L	639.24	383.5	95	86	124	38	36	97	21.3	1	1	0	0	1	1	1	0	0	0	0	1	0	1	0	0	0	1971	48	1	0	0.821467	1	0.945129	1
A-143--2	3.4	mg_dL	3.5	mmol_L	119	mmol_L	2000	509	100	63.6	97.2	37.4	26.5	94.9	22.9	0	1	0	1	1	0	0	0	0	0	0	0	0	0	0	0	0	1985	34	0	0	0.462382	0	0.447308	0
A-144--2	0.8	mg_dL	3.3	mmol_L	126	mmol_L	1156	207	98	67	80	38	28	98	22.3	0	1	0	1	0	0	0	0	0	0	0	0	1	0	0	0	0	1958	61	0	0	0.498017	0	0.485662	0
A-145--2	0.9	mg_dL	4	mmol_L	128	mmol_L	97	31	115	89	120	36.5	24	99	31	0	1	0	1	1	0	0	0	0	0	0	0	0	0	0	0	0	1953	66	0	0	0.0249616	0	0.0251132	0
A-146--2	9.2	mg_dL	2.9	mmol_L	121	mmol_L	202	138	122	77	75	36.9	24	95	28.3	0	1	0	1	1	1	0	0	0	0	0	1	0	1	0	0	0	1960	59	1	0	0.207968	0	0.4916	0
A-147--2	10.2	mg_dL	4.3	mmol_L	126	mmol_L	639.24	2000	150	86	106	36.2	28	95	20.7	1	1	0	1	1	1	0	0	0	0	0	1	0	0	0	0	0	1997	22	1	0	0.992171	1	0.990951	1
A-149--2	5.6	mg_dL	4.3	mmol_L	126	mmol_L	639.24	508	108	78	86	37.5	24	94	21.7	1	1	1	1	1	1	0	0	0	0	0	0	1	0	0	0	0	1949	70	1	0	0.835194	1	0.823993	1
A-160--2	5.4	mg_dL	3.9	mmol_L	130	mmol_L	2000	553	118	88	73	36.4	24	100	22.8	0	1	0	1	0	0	1	1	0	0	0	1	0	0	0	0	0	1983	36	1	0	0.836108	1	0.828992	1
A-161--2	0.5	mg_dL	4	mmol_L	127	mmol_L	500	109	97	85	78	37.4	20	93	23.7	0	1	0	1	0	0	0	0	0	0	0	0	0	0	0	0	0	1962	57	0	0	0.151078	0	0.14688	0
A-162--2	1.4	mg_dL	3.5	mmol_L	129	mmol_L	195	67	100	60	94	39.5	28	92	27.2	0	1	0	0	0	1	0	0	0	0	0	1	0	0	0	0	1	1996	23	1	0	0.188565	0	0.181751	0
A-163--2	3.4	mg_dL	3.7	mmol_L	132	mmol_L	1635	513	105	76	98	37.6	20	96	24.9	0	1	0	1	0	0	0	0	0	0	0	1	0	0	0	0	0	1976	43	1	0	0.344161	0	0.332853	0
A-164--2	0.6	mg_dL	2.8	mmol_L	127	mmol_L	159	33	95	63	73	37.2	22	96	27.1	0	0	0	1	0	0	0	0	0	0	0	1	0	0	0	0	0	1995	24	0	0	0.0611535	0	0.0604024	0
A-165--2	0.6	mg_dL	4	mmol_L	132	mmol_L	36	16	94	69	73	36.4	19	98	0	0	1	0	1	0	0	1	0	0	0	0	1	0	0	0	0	0	1959	60	1	0	0.995334	1	0.994661	1
A-166--2	3.1	mg_dL	4.6	mmol_L	132	mmol_L	639.24	383.5	123	87	96	37.4	22	95	20.6	0	1	0	1	1	0	0	0	0	0	0	1	0	0	0	0	0	1979	40	0	0	0.525033	1	0.508176	1
A-167--2	0.6	mg_dL	2.8	mmol_L	129	mmol_L	116	44	102	60	92	37.2	20	98	34.3	0	1	0	1	0	0	0	0	0	0	0	0	0	0	0	0	0	2000	19	0	0	0.0108003	0	0.0110598	0
A-168--2	0.8	mg_dL	4.4	mmol_L	129	mmol_L	351	86	108	52	60	36.9	24	98	24.6	0	1	0	0	1	0	0	0	0	0	0	1	0	0	0	0	0	2002	17	0	0	0.170452	0	0.169211	0
A-169--2	5.2	mg_dL	4.3	mmol_L	135	mmol_L	639.24	619	83	52	103	38.2	36	100	17.4	1	1	0	1	0	1	1	0	0	0	0	1	0	0	0	0	1	1990	29	0	0	0.978435	1	0.975532	1
A-170--2	4	mg_dL	3	mmol_L	130	mmol_L	52	57	131	57	127	38.4	32	90	36.5	0	1	1	0	0	1	0	0	0	0	0	1	0	0	0	0	1	1999	20	0	0	0.0330274	0	0.032859	0
A-171--2	0.3	mg_dL	4.1	mmol_L	139	mmol_L	234	99	95	50	120	38.1	24	98	30.6	0	0	0	1	0	0	0	0	0	0	0	1	0	0	0	0	0	2013	6	0	0	0.0288299	0	0.0289389	0
A-172--2	0.7	mg_dL	2.9	mmol_L	129	mmol_L	83	39	111	77	87	37.7	24	97	29.5	0	1	0	1	0	1	0	0	0	0	0	1	0	0	0	0	0	1972	47	1	0	0.0354188	0	0.035378	0
A-173--2	0.4	mg_dL	5	mmol_L	125	mmol_L	84	23	105	56	96	37.7	28	96	22.2	0	1	0	0	0	0	0	0	0	0	0	1	0	0	0	0	0	2011	8	0	0	0.234013	0	0.230837	0
A-175--2	0.2	mg_dL	4.5	mmol_L	130	mmol_L	92	26	85	49	86	35.7	22	98	27.8	0	1	0	0	0	0	0	0	0	0	0	0	0	0	0	0	0	2013	6	1	0	0.0677842	0	0.068545	0
A-176--2	5.2	mg_dL	4.3	mmol_L	130	mmol_L	639.24	1474	100	67	100	38.1	40	97	18.4	1	1	0	0	1	1	0	0	0	0	0	1	0	0	0	0	0	1976	43	0	0	0.977702	1	0.975336	1
A-177--2	1.7	mg_dL	2.1	mmol_L	125	mmol_L	1729	242	113	65	162	39.4	44	98	27.5	1	1	0	0	1	1	0	1	1	0	0	0	0	0	0	0	0	2001	18	0	0	0.140042	0	0.139795	0
A-178--2	0.8	mg_dL	3.9	mmol_L	133	mmol_L	65	21	97	76	89	37	18	96	29.6	0	1	0	0	0	0	0	0	0	0	0	1	0	0	0	0	0	1993	26	0	0	0.0482171	0	0.0491185	0
A-179--2	0.2	mg_dL	4.5	mmol_L	131	mmol_L	135	23	80	47	136	37.5	48	98	25	0	1	0	0	0	0	0	0	0	0	0	0	0	0	0	0	0	2016	3	0	0	0.127433	0	0.127154	0
A-180--2	0.7	mg_dL	4.2	mmol_L	133	mmol_L	46	23	101	59	116	39.4	24	98	29.7	0	1	0	0	0	1	0	0	0	0	0	0	0	0	0	0	0	2005	14	1	0	0.046513	0	0.0474201	0
A-181--2	5.3	mg_dL	4.3	mmol_L	132	mmol_L	639.24	326	114	60	89	38	20	99	24.5	1	1	0	0	1	1	1	0	0	0	0	1	0	1	0	0	0	1995	24	1	0	0.741741	1	0.91563	1
A-182--2	1.3	mg_dL	3.7	mmol_L	138	mmol_L	57	37	112	52	97	38.8	19	97	24.6	0	1	0	1	0	0	0	0	0	0	0	0	0	0	0	0	0	1989	30	1	0	0.121887	0	0.118845	0
A-183--2	0.5	mg_dL	5.1	mmol_L	136	mmol_L	639.24	1688	88	55	130	37.2	51	91	24.6	1	0	0	0	0	0	1	0	0	0	0	1	0	0	1	0	0	2017	2	0	0	0.961213	1	0.959563	1
A-184--2	0.2	mg_dL	5	mmol_L	150	mmol_L	108	37	98	65	113	36.8	34	99	24.6	0	1	0	0	0	1	0	0	0	0	0	0	0	0	0	0	0	2017	2	1	0	0.142771	0	0.142151	0
A-185--2	0.6	mg_dL	3.1	mmol_L	130	mmol_L	118	36	103	66	110	38.1	20	97	24.6	0	0	0	0	0	1	0	0	0	0	0	0	0	0	0	0	0	1990	29	0	0	0.151031	0	0.15021	0
A-186--2	0.8	mg_dL	4.3	mmol_L	130	mmol_L	522	72	106	70	74	36.3	20	95	24.6	0	0	0	0	0	0	0	0	0	0	0	0	0	0	0	0	0	1992	27	0	0	0.166139	0	0.164989	0
A-187--2	0.3	mg_dL	4.1	mmol_L	133	mmol_L	50	14	96	56	96	37.7	32	98	24.6	1	1	0	0	0	0	0	0	0	0	0	0	0	0	0	0	0	2018	1	1	0	0.138709	0	0.138156	0
A-188--2	0.8	mg_dL	3.7	mmol_L	128	mmol_L	264	80	119	70	75	37.9	18	94	22.8	0	1	0	1	0	1	0	0	0	0	0	0	0	0	0	0	0	1993	26	1	0	0.18055	0	0.175017	0
A-189--2	3.2	mg_dL	3.4	mmol_L	130	mmol_L	2000	276	99	47	106	37	62	95	18.8	1	0	0	1	1	1	0	0	0	0	0	0	0	0	0	0	0	1995	24	0	0	0.58254	1	0.564542	1
A-190--2	0.5	mg_dL	4.3	mmol_L	130	mmol_L	1138	244	116	78	103	38.7	22	94	24.6	0	1	1	0	1	0	0	0	0	0	0	1	0	0	0	0	0	2006	13	1	0	0.21657	0	0.214352	0
A-191--2	1.1	mg_dL	3.9	mmol_L	137	mmol_L	276	64	126	80	67	36.7	18	96	24.6	0	0	0	1	0	0	0	0	0	0	0	0	0	0	0	0	0	1955	64	0	0	0.124628	0	0.121503	0
A-192--2	9.2	mg_dL	4.8	mmol_L	131	mmol_L	639.24	627	114	84	96	37.6	24	98	24.6	1	1	0	1	0	1	1	0	0	0	0	1	0	0	1	0	1	1974	45	0	0	0.937229	1	0.930713	1
A-193--2	9.2	mg_dL	7.9	mmol_L	140	mmol_L	639.24	297	100	63.6	97.2	37.4	26.5	94.9	24.6	1	1	0	0	0	0	1	1	1	0	0	1	0	0	0	0	1	1987	32	0	0	0.91267	1	0.906531	1
A-194--2	1.1	mg_dL	5.7	mmol_L	126	mmol_L	639.24	414	118	57	118	39.5	44	91	19.6	0	1	0	1	0	1	1	0	0	0	0	1	0	0	0	0	1	2009	10	1	0	0.89209	1	0.882417	1
A-195--2	2.6	mg_dL	4.3	mmol_L	132.25	mmol_L	639.24	383.5	88	66	170	36.4	36	99	27.8	0	0	0	0	0	0	0	0	0	0	0	0	0	0	0	0	0	0	0	0	0	0.193777	0	0.192471	0
A-196--2	5.2	mg_dL	3.3	mmol_L	136	mmol_L	639.24	383.5	115	72	68	36.5	24	97	24.6	1	0	0	1	1	1	0	0	0	0	0	1	1	0	0	0	0	1988	31	1	0	0.63451	1	0.620829	1
A-197--2	6.9	mg_dL	5.3	mmol_L	139	mmol_L	639.24	1340	101	59	124	36.1	26	96	24.6	1	1	0	1	0	0	0	0	1	0	0	0	1	0	0	0	0	1990	29	0	0	0.950091	1	0.945297	1
A-198--2	0.8	mg_dL	4.3	mmol_L	132	mmol_L	131	31	156	107	118	38.6	24	95	23.3	0	1	0	1	1	1	0	0	0	0	0	0	1	0	0	0	1	1985	34	0	0	0.517414	1	0.495729	0
A-199--2	0.5	mg_dL	3.7	mmol_L	133	mmol_L	88	25	120	70	70	36.1	18	98	27.3	0	0	0	1	1	0	0	0	0	0	0	0	0	0	0	0	0	1969	50	0	0	0.0564556	0	0.0558461	0
A-200--2	0.9	mg_dL	4.4	mmol_L	127	mmol_L	1097	213	109	67	72	37	20	96	22.3	0	0	0	1	1	0	0	0	0	0	0	0	0	0	0	0	0	1997	22	0	0	0.254045	0	0.245555	0
A-201--2	7	mg_dL	4.5	mmol_L	134	mmol_L	1855	264	113	61	100	37.4	32	93	19.4	1	1	0	1	0	0	1	0	1	0	0	0	0	0	0	0	1	1959	60	0	0	0.944655	1	0.938442	1
A-202--2	1.3	mg_dL	3.8	mmol_L	132	mmol_L	262	126	109	55	89	37.9	23	95	34.7	0	1	0	1	0	0	0	0	0	0	0	0	0	0	0	0	0	1995	24	1	0	0.0131486	0	0.0134227	0
A-203--2	0.6	mg_dL	4	mmol_L	136	mmol_L	115	61	117	72	71	37	24	98	33.1	0	0	0	0	0	0	0	0	0	0	0	1	0	0	0	0	0	2008	11	1	0	0.0216971	0	0.0224976	0
A-204--2	7.1	mg_dL	1.5	mmol_L	125	mmol_L	49	74	109	50	84	37.2	20	100	30.6	0	0	0	0	0	0	0	0	1	0	0	1	0	0	0	0	0	1982	37	0	0	0.114614	0	0.114739	0
A-205--2	0.6	mg_dL	3.4	mmol_L	134	mmol_L	33	20	119	73	80	37	21	100	24.6	0	0	0	1	1	0	1	0	0	0	0	1	0	0	0	0	0	1993	26	0	0	0.307122	0	0.30561	0
A-206--2	0.2	mg_dL	2.7	mmol_L	135	mmol_L	52	17	98	60	133	35.4	40	98	25.5	0	1	0	0	1	1	0	0	0	0	0	0	1	0	0	0	0	0	0	1	0	0.276216	0	0.275342	0
A-207--2	1.4	mg_dL	3.7	mmol_L	133	mmol_L	945	284	104	50	87	37.6	18	96	24.6	0	0	0	1	0	1	0	0	0	0	0	1	0	0	0	0	1	1999	20	0	0	0.332344	0	0.313555	0
A-208--2	2.6	mg_dL	4.3	mmol_L	132.25	mmol_L	639.24	383.5	127	77	82	37.3	28	98	31.2	0	1	0	1	1	1	0	0	0	0	0	1	0	0	0	0	0	1949	70	0	0	0.0659852	0	0.0653393	0
A-209--2	8.7	mg_dL	3.4	mmol_L	152	mmol_L	119	124	93	63	124	36	36	90	24.6	1	1	0	0	0	1	0	0	1	0	0	1	1	0	0	0	0	1973	46	0	0	0.720331	1	0.71181	1
A-210--2	0.5	mg_dL	3	mmol_L	136	mmol_L	49	24	102	75	56	36.3	28	93	26.2	0	1	0	1	1	0	0	0	0	0	0	1	0	0	0	0	0	1967	52	0	0	0.072978	0	0.0718227	0
A-211--2	1.7	mg_dL	4.1	mmol_L	140	mmol_L	92	34	89	55	52	38.9	24	89	24.6	1	1	0	1	0	0	0	0	0	0	0	0	0	0	0	0	1	1952	67	1	0	0.232055	0	0.218358	0
A-212--2	1.5	mg_dL	6.9	mmol_L	135	mmol_L	639.24	655	101	38	179	37.7	49	100	20.7	1	0	1	0	1	1	1	0	1	0	0	0	1	0	0	0	0	0	0	0	0	0.960336	1	0.958909	1
A-213--2	0.5	mg_dL	3.9	mmol_L	133	mmol_L	377	131	98	60	104	39.2	27	97	27.1	0	0	0	1	0	0	0	0	0	0	0	1	0	0	0	0	1	1989	30	0	0	0.139891	0	0.132293	0
A-214--2	0.3	mg_dL	5.8	mmol_L	130	mmol_L	639.24	1561	176	90	160	39.2	33	90	12.8	1	1	0	0	0	1	0	0	0	0	0	0	0	0	0	0	0	2018	1	1	0	0.989498	1	0.988192	1
A-215--2	4.7	mg_dL	3.2	mmol_L	131	mmol_L	1590	521	95	57	70	37.5	28	96	24.6	0	1	0	1	0	1	0	0	0	0	0	1	0	0	0	0	0	1985	34	1	0	0.418151	0	0.404397	0
A-216--2	2.6	mg_dL	6.2	mmol_L	157	mmol_L	100	30	0	0	166	38.5	38	94	24.6	1	0	0	0	0	0	0	0	0	0	0	0	0	0	0	0	0	0	0	1	0	0.197955	0	0.195885	0
A-217--2	7.4	mg_dL	2.6	mmol_L	147	mmol_L	124	104	110	55	95	38	30	96	33.9	1	1	0	0	1	0	1	0	0	0	0	1	0	0	0	0	0	1989	30	1	0	0.191648	0	0.197133	0
A-218--2	1.5	mg_dL	3.5	mmol_L	127	mmol_L	285	43	104	64	95	37.5	32	93	24.6	1	1	0	1	0	1	0	0	0	0	0	0	0	0	0	0	0	1966	53	1	0	0.127038	0	0.123788	0
A-219--2	0.9	mg_dL	3.7	mmol_L	138	mmol_L	44	25	102	65	88	36.5	20	100	31.8	0	0	0	0	0	0	0	0	0	0	0	0	0	0	0	0	0	1995	24	0	0	0.0290311	0	0.0299021	0
A-220--2	1.9	mg_dL	4.3	mmol_L	127	mmol_L	117	190	86	38	102	37.7	20	98	30.6	0	1	0	1	0	1	0	0	0	0	0	1	0	0	0	0	0	2011	8	1	0	0.0454639	0	0.0452605	0
A-221--2	0.3	mg_dL	4.1	mmol_L	127	mmol_L	639.24	693	89	48	100	38.6	26	95	18.3	1	0	0	0	0	0	0	0	0	0	0	0	0	0	0	0	0	2017	2	0	0	0.777712	1	0.767082	1
A-222--2	0.9	mg_dL	4.2	mmol_L	132	mmol_L	102	20	126	89	68	36.9	24	94	24.6	0	0	0	1	0	1	0	0	0	0	0	0	0	0	0	0	0	1955	64	0	0	0.111034	0	0.108418	0
A-223--2	1	mg_dL	4	mmol_L	134	mmol_L	93	27	119	61	87	36.3	21	98	33.4	0	0	0	1	1	1	0	0	0	0	0	0	0	0	0	0	0	1977	42	0	0	0.0139211	0	0.0141775	0
A-224--2	0.5	mg_dL	4	mmol_L	130	mmol_L	724	218	150	100	67	37.7	22	98	26.1	0	1	0	1	1	1	0	0	0	0	0	1	0	0	0	0	0	1996	23	0	0	0.110103	0	0.107745	0
A-225--2	1.5	mg_dL	2.6	mmol_L	126	mmol_L	639.24	789	82	54	112	38.8	22	98	21.3	1	1	0	0	1	1	0	0	0	0	0	1	0	0	0	0	0	1993	26	1	0	0.71377	1	0.702985	1
A-226--2	2	mg_dL	3.3	mmol_L	130	mmol_L	1595	313	88	67	112	39	22	99	22.5	0	1	0	1	1	1	0	0	0	0	0	1	0	0	0	0	0	1994	25	0	0	0.327392	0	0.316168	0
A-227--2	8.5	mg_dL	4.3	mmol_L	137	mmol_L	639.24	16	100	64	111	36.8	32	90	18.3	1	1	0	1	1	1	0	0	0	0	0	1	0	0	0	0	0	1996	23	0	0	0.687684	1	0.669007	1
A-228--2	2.6	mg_dL	4.3	mmol_L	132.25	mmol_L	639.24	383.5	94	56	99	37	28	99	22.2	1	1	0	0	1	0	0	0	0	0	0	1	0	0	0	0	0	1981	38	0	0	0.495584	0	0.486194	0
A-229--2	0.3	mg_dL	3.8	mmol_L	133	mmol_L	49	38	111	74	111	38.5	32	97	25.2	0	0	0	0	0	1	0	0	0	0	0	0	0	0	0	0	0	1993	26	1	0	0.127407	0	0.127148	0
A-230--2	0.8	mg_dL	4.1	mmol_L	124	mmol_L	522	74	86	58	103	39.4	26	91	22.1	0	1	0	0	1	1	0	0	0	0	0	0	0	0	0	0	0	1998	21	0	0	0.272838	0	0.268608	0
A-231--2	0.8	mg_dL	4.1	mmol_L	131	mmol_L	760	249	127	81	83	37.4	24	95	24.3	0	1	0	0	0	0	0	0	0	0	0	0	0	0	0	0	1	1991	28	1	0	0.393688	0	0.378429	0
A-232--2	0.6	mg_dL	3.6	mmol_L	129	mmol_L	114	124	94	60	100	36.1	26	98	24.6	0	0	0	0	0	0	0	0	0	0	0	0	0	0	0	0	0	1993	26	0	0	0.177576	0	0.176208	0
A-233--2	0.4	mg_dL	3.6	mmol_L	130	mmol_L	86	48	145	68	75	36.9	24	95	24.6	0	0	0	1	0	0	0	0	0	0	0	0	0	0	0	0	0	1996	23	1	0	0.108733	0	0.106238	0
A-234--2	0.2	mg_dL	5	mmol_L	139	mmol_L	67	13	0	0	136	37.2	40	91	24.6	0	1	0	0	0	0	0	0	0	0	0	0	0	0	0	0	0	2017	2	1	0	0.136428	0	0.135926	0
A-235--2	0.8	mg_dL	3.9	mmol_L	138	mmol_L	29	17	112	69	79	36.8	20	100	22.2	0	0	0	1	0	0	0	0	0	0	0	0	0	0	0	0	0	1997	22	1	0	0.182362	0	0.17664	0
A-236--2	1.2	mg_dL	4.3	mmol_L	122	mmol_L	639.24	916	98	55	144	37.8	44	95	17.5	1	1	0	0	1	0	1	0	0	0	0	0	0	0	0	0	1	2017	2	0	0	0.984199	1	0.982477	1
A-237--2	0.5	mg_dL	4	mmol_L	131	mmol_L	87	46	133	70	91	39.5	18	94	30.6	0	1	0	0	1	1	0	0	0	0	0	0	0	0	0	0	0	1981	38	0	0	0.0380479	0	0.0389686	0
A-238--2	1	mg_dL	4.2	mmol_L	132	mmol_L	639.24	824	98	80	101	39	22	99	18.1	0	1	0	1	1	1	0	0	0	0	0	1	0	0	0	0	0	1992	27	0	0	0.792597	1	0.777717	1
A-239--2	1.3	mg_dL	3.6	mmol_L	147	mmol_L	78	69	100	80	101	36.7	20	97	24.6	0	0	0	0	1	1	0	0	1	0	0	0	0	0	0	0	0	1994	25	1	0	0.177309	0	0.175863	0
A-240--2	0.4	mg_dL	4.8	mmol_L	140	mmol_L	38	25	98	60	120	36.8	26	99	24.6	0	0	0	1	1	1	0	0	0	0	0	1	0	0	0	0	0	2014	5	1	0	0.103924	0	0.101597	0
A-241--2	12.5	mg_dL	4.3	mmol_L	124	mmol_L	1970	295	133	86	107	37	40	92	21	1	1	0	1	1	1	1	0	1	0	0	0	1	0	0	0	0	2006	13	1	0	0.978604	1	0.976846	1
A-242--2	0.9	mg_dL	3.5	mmol_L	135	mmol_L	184	154	110	74	109	37.3	26	99	24.6	0	1	0	1	0	1	0	0	0	0	0	1	0	0	0	0	0	1955	64	0	0	0.143651	0	0.139841	0
A-243--2	0.9	mg_dL	3.9	mmol_L	135	mmol_L	58	60	122	86	95	36.2	20	98	24.6	0	0	0	0	0	0	0	0	0	0	0	0	0	0	0	0	1	1992	27	1	0	0.287776	0	0.276282	0
A-244--2	5.9	mg_dL	4.3	mmol_L	130	mmol_L	639.24	694	117	63	116	38.9	25	97	17	1	1	0	1	1	0	0	0	0	0	0	1	0	0	0	0	1	1997	22	0	0	0.94695	1	0.938607	1
A-245--2	0.5	mg_dL	3.9	mmol_L	140	mmol_L	462	193	110	73	93	37.3	22	93	24.6	0	0	0	0	0	0	0	0	0	0	0	1	0	0	0	0	0	2003	16	0	0	0.198131	0	0.196327	0
A-246--2	0.7	mg_dL	5.6	mmol_L	136	mmol_L	82	55	110	76	60	37.8	20	96	24.6	0	1	0	0	0	0	0	0	0	0	0	1	0	0	0	0	0	1962	57	0	0	0.158733	0	0.157746	0
A-247--2	0.9	mg_dL	3.9	mmol_L	138	mmol_L	58	48	125	71	75	37.2	20	98	25.6	0	0	0	1	0	0	0	0	0	0	0	0	0	0	0	0	0	1973	46	1	0	0.0936367	0	0.091743	0
A-248--2	1.1	mg_dL	3.7	mmol_L	131	mmol_L	1017	263	148	85	99	37.4	22	96	24.6	0	1	0	0	0	0	0	0	0	0	0	0	0	0	0	0	1	1993	26	1	0	0.395236	0	0.379967	0
A-249--2	0.7	mg_dL	3.8	mmol_L	133	mmol_L	365	109	145	110	103	37.9	24	99	27.5	0	1	0	0	0	0	0	0	0	0	0	0	0	0	0	0	0	1994	25	1	0	0.0929636	0	0.0934611	0
A-250--2	1.1	mg_dL	4.4	mmol_L	128	mmol_L	639.24	706	106	74	105	39.1	20	95	17.8	1	1	0	1	0	1	0	0	0	0	0	0	0	0	0	0	0	1991	28	1	0	0.763759	1	0.747863	1
A-251--2	0.8	mg_dL	4.3	mmol_L	127	mmol_L	249	29	0	0	116	39.4	28	97	22.3	1	1	0	1	0	0	0	0	0	0	0	0	0	0	0	0	0	2013	6	1	0	0.182551	0	0.176842	0
A-252--2	0.8	mg_dL	3.1	mmol_L	130	mmol_L	60	37	88	59	105	38.8	18	96	26.7	0	1	0	1	0	1	0	0	0	0	0	0	0	0	0	0	1	1996	23	1	0	0.133378	0	0.126089	0
A-253--2	1.6	mg_dL	4.1	mmol_L	133	mmol_L	639.24	1642	77	46	126	36	32	92	16.9	1	0	0	0	0	1	1	0	0	0	0	0	0	0	0	0	1	2015	4	1	0	0.997397	1	0.997024	1
A-254--2	3.4	mg_dL	4.3	mmol_L	134	mmol_L	2000	854	111	83	87	36.2	19	0	21.2	0	1	0	0	0	1	0	0	0	0	0	0	0	0	0	0	0	1988	31	1	0	0.803064	1	0.793162	1
A-255--2	0.5	mg_dL	3	mmol_L	127	mmol_L	659	122	95	60	122	37.8	36	98	23.9	0	0	0	0	0	1	0	0	0	0	0	0	0	0	0	0	0	2016	3	1	0	0.201284	0	0.19926	0
A-256--2	0.5	mg_dL	2.9	mmol_L	125	mmol_L	1344	277	100	69	106	38.8	24	99	21.2	0	1	0	0	0	0	0	0	0	0	0	0	0	0	0	0	0	2012	7	1	0	0.411374	0	0.403657	0
A-257--2	6.2	mg_dL	5.6	mmol_L	126	mmol_L	639.24	804	117	66	136	39	28	98	19.9	1	1	0	0	1	1	1	0	0	0	0	0	0	0	0	0	1	2007	12	0	0	0.984224	1	0.98249	1
A-258--2	2.5	mg_dL	8.5	mmol_L	154	mmol_L	2000	591	107	69	94	38.4	20	96	19.8	0	1	0	0	0	0	0	0	0	0	0	0	0	0	0	0	0	1996	23	0	0	0.736028	1	0.724852	1
A-260--2	2.6	mg_dL	4.3	mmol_L	132.25	mmol_L	639.24	10	0	0	118	36.1	48	96	24.6	0	0	0	0	0	0	0	0	0	0	0	0	1	0	0	0	0	0	0	0	0	0.414914	0	0.410773	0
A-262--2	2.6	mg_dL	5	mmol_L	127	mmol_L	639.24	1609	154	56	88	36.8	22	96	24.6	1	1	0	1	1	0	0	0	0	0	0	1	0	0	0	0	0	1954	65	0	0	0.846397	1	0.834821	1
A-263--2	0.2	mg_dL	4	mmol_L	139	mmol_L	89	32	87	56	126	36.2	32	95	24.6	0	1	0	0	0	1	0	0	0	0	0	0	0	0	0	0	0	0	0	1	0	0.14143	0	0.140835	0
A-264--2	1.8	mg_dL	4.8	mmol_L	128	mmol_L	1513	295	100	76	112	37.8	20	96	24.6	1	1	0	1	1	1	1	0	0	0	0	1	0	0	0	0	1	1978	41	0	0	0.670939	1	0.655516	1
A-265--2	8.2	mg_dL	4.2	mmol_L	127	mmol_L	639.24	1421	131	91	74	36	22	90	24.6	1	1	0	1	1	1	0	0	0	0	0	1	0	0	0	0	0	1965	54	1	0	0.904354	1	0.895412	1
A-266--2	4.1	mg_dL	3.5	mmol_L	121	mmol_L	639.24	2000	131	93	106	37.4	22	95	24.6	1	1	0	0	0	1	0	0	0	0	0	1	0	0	0	0	0	1998	21	0	0	0.96054	1	0.957191	1
A-267--2	1	mg_dL	3.9	mmol_L	126	mmol_L	1199	359	136	83	58	37.5	24	95	20.3	1	0	0	0	0	1	1	0	0	0	0	1	0	0	0	0	0	1984	35	1	0	0.810203	1	0.806717	1
A-268--2	6.4	mg_dL	6.1	mmol_L	133	mmol_L	639.24	1689	115	64	93	36.6	20	95	18.3	1	0	1	0	1	0	1	0	0	0	0	1	1	0	0	0	1	1976	43	1	0	0.999508	1	0.999429	1
A-269--2	2.4	mg_dL	5.5	mmol_L	130	mmol_L	639.24	944	99	78	90	35.7	28	92	20.1	0	0	0	1	1	1	0	0	0	0	0	1	0	0	0	0	0	1977	42	1	0	0.792546	1	0.777932	1
A-270--2	5.9	mg_dL	4.3	mmol_L	125	mmol_L	639.24	555	93	70	95	38	28	96	24.6	1	1	0	0	1	1	0	0	0	0	0	1	0	0	0	0	1	1989	30	0	0	0.737846	1	0.719924	1
A-271--2	0.7	mg_dL	5.5	mmol_L	128	mmol_L	639.24	430	94	62	102	35.2	24	92	17.6	0	0	0	0	0	1	0	0	0	0	0	0	0	0	0	0	0	2012	7	0	0	0.714564	1	0.702882	1
A-272--2	1.2	mg_dL	3.9	mmol_L	128	mmol_L	1140	297	97	70	80	37.8	24	96	20.8	1	1	0	1	0	0	0	0	0	0	0	0	0	0	1	0	0	1999	20	1	0	0.386028	0	0.372608	0
A-273--2	1.1	mg_dL	5.5	mmol_L	133	mmol_L	639.24	1126	123	80	110	36.5	20	97	17.2	1	0	0	0	0	1	0	0	0	0	0	0	0	0	1	0	1	1999	20	1	0	0.965598	1	0.960928	1
A-274--2	1	mg_dL	3.5	mmol_L	133	mmol_L	49	60	103	78	99	36.8	20	96	33.9	0	0	0	0	0	0	0	0	0	0	0	0	0	0	0	0	0	2002	17	0	0	0.0190051	0	0.0197631	0
A-275--2	0.8	mg_dL	4.2	mmol_L	132	mmol_L	2000	814	0	0	0	35.4	48	62	16.8	1	0	0	0	0	0	0	0	0	0	0	0	0	0	0	0	0	1998	21	1	0	0.878787	1	0.870668	1
A-276--2	8.4	mg_dL	3.4	mmol_L	131	mmol_L	605	133	95	81	84	36.3	24	97	24.4	1	0	0	0	0	1	0	0	0	0	0	0	0	0	0	0	0	1993	26	0	0	0.466463	0	0.457128	0
A-277--2	5.4	mg_dL	4.3	mmol_L	149	mmol_L	639.24	1021	110	69	61	36.8	18	98	24.6	1	0	0	0	1	1	0	0	0	0	0	0	0	0	0	0	0	1970	49	1	0	0.778834	1	0.768989	1
A-278--2	1.1	mg_dL	5.2	mmol_L	127	mmol_L	639.24	1433	107	75	79	36.5	22	95	24.6	0	0	0	0	1	1	0	0	0	0	0	0	0	0	0	0	1	1993	26	1	0	0.895646	1	0.885524	1
A-280--2	2.2	mg_dL	4	mmol_L	132	mmol_L	1495	786	102	65	58	37	24	92	24.6	0	0	0	0	0	1	0	0	0	0	0	0	0	0	0	0	1	1968	51	1	0	0.71363	1	0.695775	1
A-281--2	0.7	mg_dL	4.2	mmol_L	139	mmol_L	27	17	114	85	103	36.8	20	95	24.6	1	0	0	0	0	1	0	0	0	0	0	1	0	0	0	0	1	1986	33	0	0	0.262132	0	0.251705	0
A-282--2	3.6	mg_dL	4.3	mmol_L	126	mmol_L	639.24	1073	107	90	105	36.3	20	95	24.6	1	0	0	0	0	1	0	0	0	0	0	1	0	0	0	0	1	1996	23	1	0	0.85609	1	0.84328	1
A-283--2	2.3	mg_dL	4.9	mmol_L	126	mmol_L	1448	327	92	75	101	35.7	18	95	24.6	0	0	0	0	0	1	0	0	0	0	0	0	0	0	0	0	0	1973	46	0	0	0.310767	0	0.30605	0
A-284--2	3.2	mg_dL	4.5	mmol_L	129	mmol_L	560	112	99	65	90	38.9	18	91	24.6	0	1	0	1	1	1	0	0	0	0	0	0	0	0	0	0	0	1979	40	1	0	0.18452	0	0.178899	0
A-285--2	10.2	mg_dL	2.5	mmol_L	126	mmol_L	639.24	465	100	63.6	97.2	37.4	26.5	94.9	24.6	1	0	0	0	0	0	0	0	0	0	0	0	0	0	0	0	0	1999	20	0	0	0.70112	1	0.689695	1
A-286--2	0.4	mg_dL	3.8	mmol_L	133	mmol_L	248	70	0	0	150	38.5	36	93	24.6	0	1	0	0	0	1	0	0	0	0	0	0	0	0	0	0	0	2017	2	0	0	0.156333	0	0.155428	0
A-288--2	0.4	mg_dL	3.6	mmol_L	138	mmol_L	472	101	84	61	88	36.8	20	93	24.6	0	0	0	0	0	1	0	0	0	0	0	1	0	0	0	0	0	2004	15	0	0	0.165545	0	0.164452	0
A-289--2	0.8	mg_dL	4.4	mmol_L	130	mmol_L	818	241	108	71	75	37.2	22	97	24.6	0	0	0	0	0	1	0	0	0	0	0	0	0	0	0	0	1	1997	22	1	0	0.371714	0	0.357226	0
A-292--2	0.9	mg_dL	4.3	mmol_L	154	mmol_L	97	114	102	63	95	38.9	22	93	23.1	0	0	0	1	0	0	0	0	0	0	0	0	0	0	0	0	0	1993	26	1	0	0.182995	0	0.177413	0
A-293--2	0.8	mg_dL	6	mmol_L	136	mmol_L	639.24	620	0	0	140	36.3	32	98	17.4	1	1	0	0	0	0	1	0	0	0	0	0	0	0	0	0	0	2018	1	0	0	0.938246	1	0.93554	1
A-294--2	0.9	mg_dL	3.9	mmol_L	133	mmol_L	1621	298	97	64	101	39.7	22	96	19.3	0	1	0	0	0	1	0	0	0	0	0	1	0	0	0	0	0	2000	19	0	0	0.558177	1	0.547311	1
A-295--2	7.6	mg_dL	5.6	mmol_L	127	mmol_L	639.24	918	93	53	53	35.7	24	88	19.2	1	0	0	1	0	1	1	0	0	0	0	1	0	0	0	0	0	1971	48	0	0	0.976171	1	0.973991	1
A-296--2	4.6	mg_dL	6.4	mmol_L	129	mmol_L	639.24	883	90	64	98	36.4	20	92	24.6	1	0	0	1	0	1	0	0	0	0	0	1	0	0	0	0	0	1991	28	1	0	0.610484	1	0.594023	1
A-297--2	0.8	mg_dL	5	mmol_L	132	mmol_L	639.24	798	127	83	63	37.2	20	95	24.6	0	0	0	0	1	1	0	0	0	0	0	0	0	0	0	0	1	2002	17	1	0	0.668423	1	0.650138	1
A-298--2	1.2	mg_dL	4.2	mmol_L	131	mmol_L	1522	404	107	70	91	38.1	20	98	24.6	1	1	0	0	1	0	0	0	0	0	0	1	0	0	0	0	0	1973	46	1	0	0.306953	0	0.302517	0
A-299--2	1.8	mg_dL	4.3	mmol_L	131	mmol_L	639.24	385	114	69	72	37.2	18	92	24.6	1	0	0	0	0	0	0	0	0	0	0	1	0	0	0	0	0	1949	70	1	0	0.319943	0	0.315097	0
A-300--2	1.2	mg_dL	4.7	mmol_L	128	mmol_L	639.24	928	125	83	80	36	20	86	16.3	1	0	0	1	0	0	0	0	0	0	0	0	0	0	0	0	0	1973	46	1	0	0.88657	1	0.87592	1
A-301--2	0.3	mg_dL	4.9	mmol_L	137	mmol_L	48	30	0	0	80	36	26	100	24.6	0	0	0	0	0	1	0	0	0	0	0	0	0	0	0	0	0	2015	4	1	0	0.14297	0	0.142336	0
A-302--2	0.5	mg_dL	6.1	mmol_L	131	mmol_L	639.24	411	0	0	140	38.9	50	91	24.6	1	1	0	0	0	0	0	0	0	0	0	0	0	0	0	0	0	2018	1	1	0	0.285322	0	0.28151	0
A-305--2	0.9	mg_dL	4.3	mmol_L	134	mmol_L	639.24	1512	88	62	84	36.4	20	93	17.2	1	0	0	0	0	0	0	0	0	0	0	0	0	0	0	0	0	1981	38	1	0	0.968742	1	0.9657	1
A-306--2	1.7	mg_dL	5	mmol_L	128	mmol_L	1637	453	106	82	83	36	20	94	24.6	1	0	0	0	1	1	0	0	0	0	0	1	0	0	0	0	0	1972	47	0	0	0.349463	0	0.343955	0
A-307--2	3.8	mg_dL	4.3	mmol_L	128	mmol_L	639.24	404	156	71	72	39	29	90	24.6	1	1	0	0	0	0	1	0	0	0	0	0	0	0	0	0	0	1948	71	1	0	0.720331	1	0.718061	1
A-309--2	5.9	mg_dL	4.4	mmol_L	133	mmol_L	639.24	1525	150	96	90	40.1	28	96	24.6	1	1	0	0	0	0	0	0	0	0	0	0	0	0	0	0	0	1979	40	1	0	0.920804	1	0.915155	1
A-310--2	3	mg_dL	4.3	mmol_L	131	mmol_L	639.24	388	117	76	107	38	22	92	24.6	1	1	0	0	1	1	0	0	0	0	0	0	0	0	0	0	0	1957	62	1	0	0.367476	0	0.361318	0
A-311--2	4.9	mg_dL	3.3	mmol_L	131	mmol_L	1431	425	91	60	101	37.3	32	97	24.6	0	0	0	1	1	0	0	0	0	0	0	1	0	0	0	0	0	1984	35	0	0	0.375757	0	0.363121	0
A-312--2	1	mg_dL	4.5	mmol_L	130	mmol_L	419	161	115	82	69	37.1	20	93	21.9	0	0	0	1	0	1	0	0	0	0	0	1	0	0	0	0	0	1980	39	1	0	0.254643	0	0.246015	0
A-313--2	1.4	mg_dL	3.8	mmol_L	130	mmol_L	669	81	112	80	112	40	24	95	25.1	1	1	0	0	0	1	0	0	0	0	0	0	0	0	0	0	0	1972	47	0	0	0.165624	0	0.16451	0
A-314--2	1.3	mg_dL	3.5	mmol_L	135	mmol_L	367	216	92	77	105	35.9	20	98	27.6	0	0	0	1	1	0	0	0	0	0	0	1	0	0	0	0	0	1982	37	0	0	0.0882665	0	0.0867371	0
A-315--2	6	mg_dL	2	mmol_L	132	mmol_L	897	175	51	39	99	36.4	24	90	19.8	1	0	0	0	0	1	0	0	0	0	0	0	0	0	0	0	1	1989	30	0	0	0.805702	1	0.789032	1
A-318--2	5.3	mg_dL	6.2	mmol_L	126	mmol_L	639.24	1097	95	85	110	35.8	22	96	24.6	1	0	1	0	0	0	1	0	0	0	0	1	0	0	0	0	0	1987	32	1	0	0.938591	1	0.936253	1
A-319--2	4.1	mg_dL	5.9	mmol_L	133	mmol_L	639.24	660	99	54	82	38	44	97	24.6	0	1	1	0	0	0	0	0	0	0	0	0	0	1	0	0	1	2000	19	0	0	0.722991	1	0.90158	1
A-321--2	0.7	mg_dL	4.3	mmol_L	134	mmol_L	1266	301	114	71	102	39.1	20	98	24.6	0	1	0	1	1	1	0	0	0	0	0	1	0	0	0	0	0	2001	18	0	0	0.183051	0	0.177786	0
A-322--2	0.5	mg_dL	3.2	mmol_L	134	mmol_L	483	164	110	62	83	36.5	20	97	24.6	0	0	0	0	0	0	0	0	0	0	0	0	0	0	0	0	0	1974	45	0	0	0.188185	0	0.1866	0
A-323--2	0.8	mg_dL	5.1	mmol_L	129	mmol_L	383	58	103	62	72	37.2	20	95	24.6	0	0	0	0	1	1	0	0	0	0	0	1	0	0	0	0	0	2007	12	1	0	0.161914	0	0.160852	0
A-324--2	2.9	mg_dL	4.3	mmol_L	134	mmol_L	639.24	1792	96	62	83	37.2	20	93	19.2	1	0	0	1	1	1	0	0	0	0	0	0	0	0	0	0	0	2007	12	1	0	0.971201	1	0.967591	1
A-325--2	14.3	mg_dL	3	mmol_L	130	mmol_L	639.24	1652	132	62	110	36.4	20	100	24.6	1	0	0	0	0	1	0	0	0	0	0	1	0	0	0	0	0	1994	25	0	0	0.984684	1	0.982963	1
A-326--2	0.7	mg_dL	5	mmol_L	136	mmol_L	1714	469	126	88	91	36.5	20	98	24.6	0	0	0	1	0	1	0	0	0	0	0	0	0	0	0	0	0	2011	8	1	0	0.24489	0	0.237334	0
A-327--2	0.8	mg_dL	4.2	mmol_L	134	mmol_L	482	234	95	70	91	37	20	98	33.9	0	0	0	1	0	0	0	0	0	0	0	0	0	0	0	0	1	1997	22	1	0	0.0373952	0	0.0362005	0
A-328--2	1.2	mg_dL	4.5	mmol_L	131	mmol_L	1646	582	141	70	113	35.9	28	89	24.4	1	0	0	0	0	1	0	0	0	0	0	0	0	0	0	0	0	2000	19	1	0	0.407974	0	0.401226	0
A-329--2	2.6	mg_dL	4.3	mmol_L	132.25	mmol_L	639.24	383.5	86	52	146	36.2	28	90	16.4	1	0	0	0	1	0	1	0	0	0	0	0	0	0	0	0	0	2016	3	1	0	0.940381	1	0.937564	1
A-330--2	9.9	mg_dL	4.3	mmol_L	133	mmol_L	639.24	168	144	87	94	37.7	28	92	24.6	1	1	0	0	0	0	0	0	1	0	0	0	0	0	0	0	1	1987	32	0	0	0.703552	1	0.68415	1
A-331--2	12.9	mg_dL	4.3	mmol_L	128	mmol_L	639.24	604	130	98	91	37	22	91	24.6	1	0	0	0	1	1	0	0	0	0	0	1	0	0	0	0	0	1972	47	1	0	0.834575	1	0.824982	1
A-332--2	5.2	mg_dL	4.8	mmol_L	120	mmol_L	639.24	2000	102	60	102	37.6	20	92	24.6	1	0	0	0	1	1	0	0	0	0	0	0	0	0	0	0	0	1997	22	0	0	0.967059	1	0.964113	1
A-333--2	2.9	mg_dL	3.6	mmol_L	136	mmol_L	1018	402	102	60	108	37.1	22	97	24.6	0	0	0	0	0	1	0	0	0	0	0	0	0	0	0	0	0	1996	23	1	0	0.370685	0	0.364474	0
A-334--2	5.6	mg_dL	3.2	mmol_L	123	mmol_L	519	206	102	70	102	36.3	20	98	24.6	0	0	0	0	0	0	0	0	0	0	0	1	0	0	0	0	0	1990	29	0	0	0.377345	0	0.370472	0
A-335--2	0.8	mg_dL	5.7	mmol_L	131	mmol_L	639.24	2000	90	59	110	36.5	24	90	24.6	1	0	0	0	0	0	0	0	0	0	0	1	0	0	0	0	1	1987	32	1	0	0.965993	1	0.961746	1
A-336--2	0.5	mg_dL	4	mmol_L	138	mmol_L	143	70	100	60	112	39.2	20	96	24.6	0	1	0	0	0	0	0	0	0	0	0	1	0	0	0	0	0	1997	22	0	0	0.158593	0	0.157631	0
A-337--2	0.2	mg_dL	3.6	mmol_L	135	mmol_L	996	568	0	0	105	36.9	28	98	21.4	0	0	0	0	1	1	0	0	0	0	0	0	0	0	0	0	0	2018	1	0	0	0.54508	1	0.535209	1
A-338--2	0.6	mg_dL	4.6	mmol_L	130	mmol_L	654	174	102	60	100	36.4	20	92	29.1	0	0	0	0	1	1	0	0	0	0	0	0	0	0	0	0	0	1961	58	0	0	0.0721431	0	0.0729755	0
A-339--2	0.9	mg_dL	4	mmol_L	133	mmol_L	77	30	99	73	113	38.8	24	95	24.6	0	1	0	1	0	0	0	0	0	0	0	0	0	0	0	0	0	1980	39	0	0	0.113226	0	0.110531	0
A-340--2	0.9	mg_dL	4	mmol_L	134	mmol_L	112	28	95	68	78	35.6	20	95	24.6	1	0	0	1	0	0	0	0	0	0	0	1	0	0	0	0	0	1995	24	0	0	0.112784	0	0.110105	0
A-341--2	0.8	mg_dL	4.3	mmol_L	133	mmol_L	72	19	104	82	90	35.7	20	96	24.6	0	0	0	1	0	0	0	0	0	0	0	1	0	0	0	0	0	2004	15	0	0	0.10915	0	0.106609	0
A-342--2	3.6	mg_dL	3.7	mmol_L	129	mmol_L	219	122	129	66	104	36	22	99	36	0	0	0	0	0	0	0	0	0	0	0	1	0	0	0	0	0	1989	30	1	0	0.0199849	0	0.0207793	0
A-343--2	0.9	mg_dL	4.5	mmol_L	131	mmol_L	115	63	100	68	108	39.7	20	98	22.4	0	1	0	1	0	0	0	0	0	0	0	0	0	0	0	0	0	2005	14	1	0	0.192719	0	0.186616	0
A-344--2	0.9	mg_dL	3.5	mmol_L	137	mmol_L	27	17	0	0	151	38.1	50	99	23.3	1	1	0	0	0	0	0	0	0	0	0	0	0	0	0	0	0	0	0	1	0	0.199343	0	0.197183	0
A-345--2	2.6	mg_dL	4.3	mmol_L	132.25	mmol_L	639.24	383.5	108	75	76	36.3	20	97	19.6	1	0	0	0	1	1	0	0	0	0	0	1	0	0	0	0	0	1992	27	0	0	0.653859	1	0.642198	1
A-346--2	9.8	mg_dL	4.3	mmol_L	127	mmol_L	639.24	763	110	79	104	37.3	26	95	24.6	1	0	0	1	0	1	0	0	0	0	0	1	0	0	0	0	0	2000	19	0	0	0.744756	1	0.728753	1
A-347--2	7.9	mg_dL	4.2	mmol_L	124	mmol_L	862	664	117	62	137	35.7	30	94	24.9	1	0	0	1	1	1	1	0	0	0	0	0	1	0	0	0	1	1987	32	1	0	0.973077	1	0.970167	1
A-348--2	5.6	mg_dL	3.9	mmol_L	132	mmol_L	639.24	1633	100	73	98	37	34	94	20.4	1	0	0	1	0	1	0	0	0	0	0	1	0	0	0	0	0	2001	18	0	0	0.965322	1	0.961093	1
A-349--2	1	mg_dL	4.2	mmol_L	130	mmol_L	1111	224	100	60	92	37.5	22	93	24.6	0	0	0	1	1	1	0	0	0	0	0	1	0	0	0	0	1	1994	25	1	0	0.289506	0	0.272828	0
A-350--2	4.5	mg_dL	4.2	mmol_L	125	mmol_L	639.24	1592	95	59	105	37	24	96	24.6	1	0	0	1	1	1	0	0	0	0	0	1	0	0	0	0	1	1992	27	0	0	0.937567	1	0.928794	1
A-351--2	0.3	mg_dL	3.2	mmol_L	133	mmol_L	146	34	0	0	103	39.7	28	95	24.6	0	1	1	0	0	0	0	0	0	0	0	0	0	0	0	0	0	2018	1	1	0	0.144052	0	0.143398	0
A-352--2	1.6	mg_dL	4.3	mmol_L	126	mmol_L	639.24	938	123	78	112	39.9	24	96	24.6	0	1	0	1	0	1	0	0	0	0	0	1	0	0	0	0	1	1996	23	1	0	0.684792	1	0.660854	1
A-353--2	0.2	mg_dL	4.3	mmol_L	137	mmol_L	252	80	0	0	110	38.4	20	94	40.7	0	1	0	0	1	1	0	0	0	0	0	0	0	0	0	0	0	2017	2	1	0	0.00318603	0	0.00344156	0
A-354--2	0.7	mg_dL	3.1	mmol_L	130	mmol_L	403	103	99	65	100	37.7	20	94	24.6	0	1	1	1	0	1	0	0	0	0	0	1	0	0	0	0	1	1997	22	0	0	0.228784	0	0.215412	0
A-355--2	9.4	mg_dL	4.8	mmol_L	121	mmol_L	639.24	683	168	76	99	36.9	40	99	20.5	1	0	0	0	1	1	1	0	1	0	0	0	0	0	0	0	1	1995	24	1	0	0.98609	1	0.984501	1
A-356--2	1	mg_dL	4.9	mmol_L	137	mmol_L	143	36	111	63	110	38.1	24	97	24.6	0	1	0	0	1	0	0	0	0	0	0	1	0	0	0	0	0	1986	33	0	0	0.159975	0	0.158931	0
A-356--2	2.6	mg_dL	4.3	mmol_L	132.25	mmol_L	639.24	383.5	111	63	110	38.1	24	97	24.6	0	1	0	0	1	0	0	0	0	0	0	1	0	0	0	0	0	1986	33	0	0	0.349534	0	0.343858	0
A-358--2	1.2	mg_dL	4.9	mmol_L	135	mmol_L	2000	1049	115	68	90	37.3	22	98	28	0	0	0	1	0	0	0	0	0	0	0	1	0	0	0	0	0	1979	40	0	0	0.349964	0	0.339813	0
A-359--2	11.3	mg_dL	4.3	mmol_L	130	mmol_L	639.24	1351	103	62	81	36.5	30	96	22.7	1	0	0	1	1	1	0	0	0	0	0	1	1	0	0	0	0	1993	26	1	0	0.985191	1	0.983299	1
A-360--2	1	mg_dL	4.7	mmol_L	128	mmol_L	639.24	989	94	57	67	36.3	20	97	16.3	1	0	0	1	1	1	0	0	0	0	0	0	0	0	0	0	0	1972	47	0	0	0.896263	1	0.886267	1
A-361--2	0.7	mg_dL	6.8	mmol_L	148	mmol_L	93	5	82	64	107	36.3	20	100	26	0	0	0	0	1	1	0	0	0	0	0	1	0	0	0	0	0	1993	26	0	0	0.10624	0	0.106391	0
A-362--2	5.6	mg_dL	4.3	mmol_L	137	mmol_L	639.24	1015	108	67	85	35.8	20	100	19.7	1	0	0	0	0	1	0	0	0	0	0	1	0	0	0	0	0	1981	38	0	0	0.92496	1	0.919044	1
A-363--2	0.6	mg_dL	4.7	mmol_L	135	mmol_L	456	91	100	75	87	36.6	18	99	24.6	0	0	0	1	0	1	0	0	0	0	0	1	0	0	0	0	0	1967	52	0	0	0.121848	0	0.118867	0
A-364--2	0.6	mg_dL	3.6	mmol_L	142	mmol_L	746	185	103	62	84	35.8	20	98	24.6	0	0	0	1	1	0	1	0	0	0	0	1	0	0	0	0	0	1987	32	0	0	0.389254	0	0.386238	0
A-365--2	0.8	mg_dL	4.3	mmol_L	136	mmol_L	1644	358	91	81	91	36.4	20	100	24.6	0	0	0	1	1	1	0	0	0	0	0	1	0	0	1	0	0	2005	14	0	0	0.205327	0	0.199214	0
A-366--2	1.4	mg_dL	4.1	mmol_L	134	mmol_L	118	49	96	86	78	37.7	20	93	28.1	0	1	0	0	0	0	0	0	0	0	0	1	0	0	0	0	1	1992	27	1	0	0.151195	0	0.146149	0
A-367--2	6.3	mg_dL	4.3	mmol_L	149	mmol_L	639.24	383.5	130	90	103	35	26	98	24.6	0	0	0	0	1	1	0	0	0	0	0	1	1	0	0	0	1	1978	41	1	0	0.861156	1	0.849919	1
A-368--2	3.8	mg_dL	3.9	mmol_L	130	mmol_L	2000	503	80	52	98	38.3	22	96	24.6	0	1	0	0	1	1	0	0	0	0	0	1	0	0	0	0	0	1987	32	0	0	0.461649	0	0.453402	0
A-369--2	6.3	mg_dL	4.4	mmol_L	132	mmol_L	639.24	957	100	59	90	39	20	92	28.7	0	1	0	1	1	1	0	0	0	0	0	1	0	0	0	0	0	1983	36	1	0	0.467768	0	0.45393	0
A-370--2	6.8	mg_dL	4.3	mmol_L	134	mmol_L	639.24	383.5	0	0	150	36.4	30	98	22.9	0	0	1	0	0	1	0	0	0	0	0	0	0	0	0	0	0	2018	1	1	0	0.62753	1	0.616158	1
A-371--2	0.8	mg_dL	4.3	mmol_L	132	mmol_L	78	20	100	60	70	36.4	20	96	25.9	0	0	0	1	0	1	0	0	0	0	0	1	0	0	0	0	0	1996	23	0	0	0.0813531	0	0.0798957	0
A-372--2	4.7	mg_dL	6.3	mmol_L	131	mmol_L	639.24	2000	188	162	121	37.8	40	89	18.1	1	0	0	0	1	1	1	0	1	0	0	1	1	0	0	0	1	1982	37	0	0	0.999685	1	0.999632	1
A-373--2	0.9	mg_dL	4.3	mmol_L	132	mmol_L	285	42	100	61	86	38.2	18	95	24.6	0	1	0	1	0	1	0	0	0	0	0	1	0	0	0	0	0	2000	19	1	0	0.115905	0	0.113114	0
A-374--2	2.6	mg_dL	4.3	mmol_L	123	mmol_L	639.24	631	131	72	109	38.2	24	94	24.6	1	1	0	1	1	1	0	0	0	0	0	1	0	1	0	0	1	1982	37	1	0	0.567215	1	0.819404	1
A-375--2	1	mg_dL	3.9	mmol_L	131	mmol_L	131	48	86	57	71	35.8	18	98	24.6	0	0	0	1	0	1	0	0	0	0	0	0	0	0	0	0	0	1992	27	1	0	0.119039	0	0.116126	0
A-376--2	1	mg_dL	4.1	mmol_L	144	mmol_L	168	23	90	56	65	36.2	20	94	24.6	1	0	0	1	0	0	0	0	0	0	0	1	0	0	0	0	0	1969	50	0	0	0.113389	0	0.11068	0
A-377--2	0.4	mg_dL	4.9	mmol_L	138	mmol_L	306	21	90	56	88	38	22	99	24.6	0	1	1	1	1	0	0	0	0	0	0	0	0	0	0	0	0	2007	12	0	0	0.103107	0	0.100809	0
A-378--2	4.5	mg_dL	4.7	mmol_L	130	mmol_L	639.24	895	73	45	104	36.5	20	100	17.9	1	0	0	0	1	0	0	0	0	0	0	0	0	0	0	0	1	1977	42	0	0	0.96192	1	0.956765	1
A-379--2	1.2	mg_dL	4.1	mmol_L	132	mmol_L	87	24	107	77	67	36.1	20	96	26.4	0	0	0	1	0	0	0	0	0	0	0	0	0	0	0	0	0	1959	60	1	0	0.0777808	0	0.0764594	0
A-380--2	0.6	mg_dL	8.5	mmol_L	151	mmol_L	48	15	116	71	109	39	24	96	30	0	1	0	1	0	0	0	0	0	0	0	0	0	0	0	0	0	2000	19	0	0	0.0293117	0	0.0293849	0
A-381--2	0.3	mg_dL	4.2	mmol_L	127	mmol_L	639.24	798	0	0	90	36.4	26	95	14.8	1	0	0	0	1	1	0	0	0	0	0	0	0	0	0	0	0	2017	2	0	0	0.913999	1	0.907308	1
A-384--2	3.7	mg_dL	5.1	mmol_L	130	mmol_L	639.24	2000	114	83	89	37.1	22	90	24.6	1	0	0	0	0	1	0	0	0	0	0	1	0	0	0	0	1	1972	47	1	0	0.978969	1	0.97607	1
A-385--2	0.8	mg_dL	4	mmol_L	138	mmol_L	51	20	107	79	79	38.5	22	100	24.6	0	1	0	1	1	0	0	0	0	0	0	0	0	0	0	0	0	1999	20	1	0	0.109365	0	0.106816	0
A-386--2	1	mg_dL	4.5	mmol_L	132	mmol_L	242	112	113	80	69	36.3	20	92	24.6	0	0	0	1	0	0	0	0	0	0	0	0	0	0	0	0	0	1979	40	1	0	0.134622	0	0.131137	0
A-387--2	1.2	mg_dL	4.3	mmol_L	140	mmol_L	639.24	392	106	63	121	37.1	24	94	22.2	0	0	0	0	1	1	0	0	1	0	0	0	0	0	0	0	0	2009	10	1	0	0.44093	0	0.4328	0
A-388--2	1.1	mg_dL	3.6	mmol_L	132	mmol_L	47	25	106	90	89	37.2	20	98	33.4	0	0	0	0	0	1	0	0	0	0	0	0	0	0	0	0	0	1985	34	1	0	0.0202698	0	0.0210407	0
A-389--2	2.6	mg_dL	4.3	mmol_L	132.25	mmol_L	639.24	383.5	0	0	77	35	44	66	24.6	1	0	0	0	0	1	0	0	1	0	0	0	1	0	0	0	1	1985	34	0	0	0.767594	1	0.753346	1
A-390--2	1.6	mg_dL	3.7	mmol_L	134	mmol_L	338	117	101	62	67	36.5	22	99	30.5	0	0	0	1	0	1	0	0	0	0	0	0	0	0	0	0	0	1966	53	0	0	0.0380184	0	0.0379557	0
A-391--2	2	mg_dL	3.1	mmol_L	134	mmol_L	172	60	121	73	94	36.6	20	98	30.4	0	0	0	1	0	1	0	0	0	0	0	1	0	0	0	0	1	1974	45	0	0	0.0726483	0	0.0693387	0
A-392--2	0.9	mg_dL	4.1	mmol_L	133	mmol_L	358	63	106	83	109	38	36	97	23.1	0	1	0	1	1	1	0	0	0	0	0	1	0	0	0	0	0	1971	48	0	0	0.166806	0	0.161854	0
A-393--2	2.6	mg_dL	4.3	mmol_L	132.25	mmol_L	639.24	234	89	61	120	39.1	46	94	29.2	1	1	0	0	0	1	0	0	0	0	0	1	1	0	0	0	1	1988	31	0	0	0.427801	0	0.415804	0
A-394--2	0.5	mg_dL	4.7	mmol_L	139	mmol_L	36	16	107	60	94	38	18	100	24.6	0	1	0	1	0	1	0	0	0	0	0	1	0	0	0	0	0	1998	21	0	0	0.103665	0	0.10134	0
A-395--2	7.5	mg_dL	4.3	mmol_L	126	mmol_L	2000	373	110	78	62	37.9	42	90	24.6	1	1	0	0	0	1	1	0	1	0	0	0	1	0	0	0	1	2006	13	0	0	0.965239	1	0.962594	1
A-399--2	0.9	mg_dL	3.4	mmol_L	134	mmol_L	315	43	104	54	108	38.7	22	94	24.6	1	1	0	1	1	1	0	0	0	0	0	1	0	0	0	0	1	2000	19	0	0	0.211954	0	0.199527	0
A-400--2	0.8	mg_dL	4.3	mmol_L	133	mmol_L	2000	640	112	61	72	38.5	18	94	22.8	0	1	0	0	0	1	0	0	0	0	0	1	0	0	0	0	0	1999	20	0	0	0.522352	1	0.513128	1
A-401--2	5.3	mg_dL	3	mmol_L	130	mmol_L	639.24	637	113	74	136	38.7	24	94	24.6	1	1	0	1	1	1	0	0	0	0	0	1	1	1	0	0	1	1984	35	1	0	0.863303	1	0.955666	1
A-402--2	0.4	mg_dL	4.3	mmol_L	127	mmol_L	1666	237	0	0	60	35.9	22	99	24.6	0	0	0	1	0	0	0	0	0	0	0	1	0	0	0	0	0	2010	9	1	0	0.15607	0	0.151848	0
A-403--2	0.3	mg_dL	5.1	mmol_L	135	mmol_L	86	36	104	56	120	36.1	50	99	24.6	0	0	0	0	0	1	0	0	0	0	0	0	1	0	0	0	0	2019	0	0	0	0.336669	0	0.334426	0
A-404--2	1.7	mg_dL	3.7	mmol_L	134	mmol_L	176	66	141	75	109	39	20	100	26.1	0	1	0	1	1	1	0	0	0	0	0	1	0	0	0	0	0	1965	54	1	0	0.0979806	0	0.095943	0
A-405--2	0.6	mg_dL	8.5	mmol_L	151	mmol_L	315	84	111	77	77	35.1	20	96	26.2	0	0	0	1	0	0	0	0	0	0	0	1	0	0	0	0	0	1965	54	0	0	0.0837286	0	0.0822388	0
A-406--2	5.9	mg_dL	4.3	mmol_L	131	mmol_L	639.24	730	120	69	100	37.2	28	96	24.6	1	0	1	1	1	1	1	0	0	0	0	1	0	0	0	0	0	1997	22	0	0	0.839121	1	0.832344	1
A-407--2	0.4	mg_dL	4.2	mmol_L	135	mmol_L	426	95	106	70	106	36.2	32	97	24.6	0	0	0	0	0	1	0	0	0	0	0	0	0	0	0	0	0	2018	1	1	0	0.163729	0	0.162673	0
A-408--2	1	mg_dL	4.3	mmol_L	129	mmol_L	639.24	632	109	64	136	39	32	98	24.6	0	1	0	0	0	1	1	0	0	0	0	1	0	0	0	0	0	2013	6	0	0	0.72533	1	0.723466	1
A-409--2	0.9	mg_dL	4	mmol_L	136	mmol_L	72	27	139	85	114	38.5	24	99	23.8	0	1	0	0	1	1	0	0	0	0	0	1	0	0	0	0	0	1991	28	0	0	0.183305	0	0.181617	0
A-410--2	0.8	mg_dL	4.1	mmol_L	135	mmol_L	165	28	97	53	77	36.1	20	97	21.2	0	0	0	1	1	1	0	0	0	0	0	1	0	0	0	0	0	1992	27	0	0	0.227095	0	0.21939	0
A-411--2	1.7	mg_dL	4.6	mmol_L	131	mmol_L	170	40	112	52	76	38	20	97	24.6	0	1	0	1	1	0	0	0	0	0	0	1	0	0	0	0	0	1991	28	1	0	0.130114	0	0.126733	0
A-412--2	0.8	mg_dL	4.3	mmol_L	144	mmol_L	2000	243	0	0	120	38.2	28	94	24.6	0	1	1	0	1	1	0	0	0	0	0	1	0	0	0	0	0	2017	2	1	0	0.22498	0	0.222528	0
A-413--2	0.5	mg_dL	3.7	mmol_L	132	mmol_L	29	10	110	74	105	36.5	20	99	24.6	0	0	0	1	0	0	0	0	0	0	0	1	0	0	0	0	0	1996	23	0	0	0.102445	0	0.100162	0
A-414--2	0.8	mg_dL	4.9	mmol_L	128	mmol_L	505	75	64	52	104	37.7	24	100	24.6	0	1	0	1	0	0	0	0	0	0	0	1	0	0	0	0	1	2007	12	1	0	0.221011	0	0.208071	0
A-415--2	0.9	mg_dL	3.6	mmol_L	131	mmol_L	266	45	107	55	91	40	24	97	24.2	1	1	0	0	0	1	0	0	0	0	0	0	0	0	0	0	0	1984	35	0	0	0.174356	0	0.172944	0
A-416--2	1.1	mg_dL	3.2	mmol_L	128	mmol_L	146	38	94	53	106	37.9	22	99	28.3	0	1	0	0	0	1	0	0	1	0	0	0	0	0	0	0	0	1974	45	1	0	0.0712755	0	0.0720128	0
A-417--2	0.8	mg_dL	5.6	mmol_L	130	mmol_L	639.24	1211	92	77	117	38.7	32	99	24.6	1	1	0	0	0	0	0	0	0	0	0	1	0	0	0	0	0	1992	27	0	0	0.709641	1	0.699885	1
A-419--2	7	mg_dL	3.8	mmol_L	126	mmol_L	1181	204	92	64	84	36.9	20	96	22.6	1	0	0	0	0	1	0	0	0	0	0	0	0	0	0	0	0	1989	30	0	0	0.558741	1	0.547734	1
A-420--2	1.2	mg_dL	5.5	mmol_L	136	mmol_L	639.24	488	81	66	89	40	32	88	20.8	1	1	0	1	0	0	1	0	1	0	0	0	0	0	0	0	0	1946	73	0	0	0.781434	1	0.77368	1
A-421--2	13.8	mg_dL	5	mmol_L	130	mmol_L	639.24	1864	74	22	104	33.8	32	0	24.6	1	0	0	0	0	0	0	1	1	0	0	0	0	0	0	0	0	1994	25	1	0	0.98949	1	0.98824	1
A-422--2	0.8	mg_dL	3.6	mmol_L	129	mmol_L	64	39	117	73	77	38.4	18	97	28.1	0	1	0	1	0	1	1	0	0	0	0	0	0	0	0	0	0	1989	30	1	0	0.165519	0	0.166878	0
A-423--2	1.5	mg_dL	3.5	mmol_L	131	mmol_L	730	235	101	75	82	36.6	18	96	24.6	0	0	0	0	0	1	0	0	0	0	0	0	0	0	0	0	0	1981	38	0	0	0.24319	0	0.240212	0
A-424--2	6.4	mg_dL	4.3	mmol_L	131	mmol_L	1689	292	92	73	110	38.5	40	97	24.6	0	1	0	0	0	1	0	0	0	0	0	1	0	0	0	0	0	1969	50	0	0	0.456286	0	0.447611	0
A-425--2	0.9	mg_dL	3.5	mmol_L	130	mmol_L	41	20	100	58	77	38.8	20	96	30.5	0	1	1	1	0	0	0	0	0	0	0	0	0	0	0	0	0	1974	45	1	0	0.0275549	0	0.0276616	0
A-426--2	1.3	mg_dL	3.5	mmol_L	132	mmol_L	196	71	81	50	73	38.9	20	95	24.6	0	1	0	0	0	1	0	0	0	0	0	0	0	0	0	0	0	1979	40	1	0	0.177952	0	0.176492	0
A-434--2	0.6	mg_dL	5.5	mmol_L	129	mmol_L	639.24	596	93	57	123	38.8	44	93	24.6	0	1	0	0	0	1	1	0	0	0	0	1	1	0	0	0	0	2013	6	1	0	0.87249	1	0.871214	1
A-435--2	0.2	mg_dL	5	mmol_L	132	mmol_L	639.24	929	0	0	148	37.9	46	90	24.6	1	1	0	0	1	1	0	0	0	0	0	0	0	0	0	0	1	2018	1	0	0	0.708312	1	0.690704	1
A-436--2	7.7	mg_dL	5	mmol_L	130	mmol_L	2000	525	125	77	80	36.5	26	98	24.3	1	0	0	1	0	0	0	0	0	0	0	0	0	0	0	0	1	1986	33	1	0	0.727347	1	0.703469	1
A-437--2	0.8	mg_dL	3.6	mmol_L	130	mmol_L	1030	482	109	66	94	36.9	20	92	24.6	0	0	0	1	0	1	0	0	0	0	0	1	0	0	0	0	0	1985	34	1	0	0.253429	0	0.245549	0
A-438--2	5	mg_dL	5.3	mmol_L	139	mmol_L	639.24	903	97	54	106	37.6	18	96	24.6	1	0	0	1	0	0	0	0	0	0	0	1	0	0	0	0	0	2002	17	0	0	0.636797	1	0.620274	1
A-439--2	0.7	mg_dL	3.4	mmol_L	126	mmol_L	2000	428	90	59	100	36.9	24	90	20.3	1	0	0	1	1	1	0	0	0	0	0	0	1	0	0	0	1	2010	9	0	0	0.842998	1	0.827099	1
A-440--2	0.6	mg_dL	4.8	mmol_L	127	mmol_L	2000	329	88	50	110	38	32	90	20.8	0	0	0	1	0	1	0	0	0	0	0	0	0	0	0	0	0	2007	12	0	0	0.378529	0	0.365442	0
A-441--2	4.6	mg_dL	4.3	mmol_L	129	mmol_L	639.24	383.5	80	54	107	38.2	26	90	18.4	1	1	0	1	1	1	0	0	0	0	0	0	1	0	0	0	1	1995	24	0	0	0.938467	1	0.930044	1
A-442--2	6.4	mg_dL	4.3	mmol_L	129	mmol_L	639.24	673	100	60	96	37.4	22	90	19.1	0	0	0	1	1	1	0	0	0	0	0	1	0	0	0	0	0	1985	34	1	0	0.842447	1	0.829215	1
A-443--2	0.8	mg_dL	3.7	mmol_L	138	mmol_L	93	56	110	70	86	36.4	20	96	30.4	0	0	0	1	0	1	0	0	0	0	0	0	0	0	0	0	1	1984	35	0	0	0.0595312	0	0.0570112	0
A-444--2	1.1	mg_dL	4.6	mmol_L	100	mmol_L	33	25	89	48	53	35.5	20	98	24.6	0	0	0	1	0	1	0	0	0	0	0	1	0	0	0	0	0	1980	39	1	0	0.115561	0	0.112766	0
A-445--2	7.6	mg_dL	6.2	mmol_L	127	mmol_L	639.24	1421	124	79	87	35.5	26	97	24.6	1	0	0	1	1	1	1	0	0	0	0	0	0	0	0	0	1	1981	38	1	0	0.98491	1	0.982899	1
A-446--2	5.6	mg_dL	4	mmol_L	126	mmol_L	639.24	427	97	61	96	38.5	32	98	20.6	1	1	0	1	1	1	0	0	0	0	0	1	0	0	0	0	1	1984	35	0	0	0.792184	1	0.770663	1
A-447--2	6	mg_dL	4.5	mmol_L	132	mmol_L	639.24	624	116	77	92	36.9	46	92	24.6	1	0	0	1	1	1	0	0	0	0	0	1	0	0	0	0	1	1979	40	0	0	0.69723	1	0.672798	1
A-448--2	2.6	mg_dL	4.3	mmol_L	128	mmol_L	639.24	1070	120	58	134	38.9	24	98	24.6	1	1	0	1	1	1	0	0	0	0	0	1	0	0	0	0	0	2002	17	0	0	0.627219	1	0.611145	1
A-449--2	0.7	mg_dL	5.3	mmol_L	138	mmol_L	2000	257	0	0	140	37.4	30	97	15.1	1	0	0	0	1	1	1	1	0	0	0	1	0	0	0	0	0	2017	2	0	0	0.922953	1	0.919681	1
A-450--2	7.3	mg_dL	4.3	mmol_L	127	mmol_L	2000	593	105	58	118	37.7	24	100	24.6	0	1	0	1	1	1	0	0	0	0	0	0	0	0	0	0	0	1997	22	1	0	0.567315	1	0.550507	1
A-451--2	4.2	mg_dL	4.3	mmol_L	122	mmol_L	947	184	92	55	67	38.2	22	100	24.6	1	1	0	0	1	1	0	0	0	0	0	1	0	0	0	0	0	1997	22	0	0	0.312666	0	0.307573	0
B-102--2	0.9	mg_dL	3.7	mmol_L	136	mmol_L	32	18	115	75	63	36.4	22	99	24.6	0	0	0	1	0	0	0	0	0	0	0	0	0	0	0	0	0	1979	40	0	0	0.110601	0	0.108	0
B-103--2	0.4	mg_dL	4.3	mmol_L	134	mmol_L	1300	278	91	51	126	38	32	98	24.6	0	1	0	0	0	0	0	0	0	0	0	0	0	0	0	0	1	0	0	0	0	0.374828	0	0.360317	0
B-104--2	0.2	mg_dL	4.4	mmol_L	139	mmol_L	37	12	0	0	122	37.2	46	99	24.6	0	1	1	0	0	0	0	0	0	0	0	0	0	0	0	0	0	2018	1	0	0	0.136169	0	0.135672	0
B-105--2	0.8	mg_dL	4.4	mmol_L	133	mmol_L	31	21	124	76	69	37.2	28	98	24.6	0	0	0	1	0	0	0	0	0	0	0	0	0	0	0	0	0	0	0	1	0	0.109579	0	0.107023	0
B-106--2	7.7	mg_dL	8.5	mmol_L	152	mmol_L	639.24	761	109	54	104	35	38	95	24.6	1	1	1	1	1	1	1	0	0	0	0	1	0	0	0	0	1	2000	19	0	0	0.939511	1	0.933254	1
B-107--2	0.6	mg_dL	5	mmol_L	127	mmol_L	120	17	83	79	118	36.5	24	100	24.6	1	1	0	0	1	0	0	0	0	0	0	0	0	0	0	0	0	1989	30	0	0	0.145747	0	0.145029	0
B-108--2	0.2	mg_dL	5.1	mmol_L	141	mmol_L	42	15	100	63.6	97.2	37.4	26.5	94.9	24.6	0	0	0	0	1	1	0	0	0	0	0	0	0	0	0	0	0	2018	1	1	0	0.136947	0	0.136436	0
B-109--2	17.9	mg_dL	6	mmol_L	147	mmol_L	1381	935	141	102	97	36.4	0	94	21.9	1	0	0	0	0	0	1	0	1	0	0	0	0	0	0	0	1	1985	34	1	0	0.997299	1	0.996894	1
B-110--2	0.7	mg_dL	4.3	mmol_L	133	mmol_L	435	82	0	0	90	36	24	99	24.6	1	0	1	1	0	0	0	0	0	0	0	1	0	0	0	0	1	2010	9	0	0	0.220731	0	0.207821	0
B-111--2	1	mg_dL	3.7	mmol_L	132	mmol_L	1097	161	99	74	79	38.8	24	94	26.7	0	1	0	1	0	0	0	0	0	0	0	0	0	0	0	0	1	0	0	1	0	0.173011	0	0.163297	0
B-112--2	0.5	mg_dL	3.9	mmol_L	134	mmol_L	33	20	110	67	104	39.1	24	95	25.5	0	1	0	0	0	0	0	0	0	0	0	0	0	0	0	0	0	2011	8	1	0	0.118672	0	0.118584	0
B-113--2	2.1	mg_dL	7.6	mmol_L	134	mmol_L	1725	457	91	71	111	36.4	24	98	17.7	1	0	0	0	0	1	0	0	0	0	0	1	0	0	0	0	0	1992	27	0	0	0.766807	1	0.755575	1
B-114--2	1.8	mg_dL	4.3	mmol_L	117	mmol_L	639.24	133	128	91	71	37.1	24	93	23.9	0	1	0	1	0	0	0	0	0	0	0	0	0	0	0	0	0	1972	47	0	0	0.182093	0	0.176595	0
B-116--2	0.3	mg_dL	5.5	mmol_L	129	mmol_L	54	14	116	80	96	37.1	32	100	23.1	0	1	0	0	0	0	0	0	0	0	0	0	0	0	0	0	0	2018	1	1	0	0.190169	0	0.188257	0
B-117--2	4	mg_dL	4.3	mmol_L	130	mmol_L	639.24	641	113	78	119	38.7	22	100	21.8	0	0	0	0	0	1	0	0	0	0	0	1	0	0	0	0	0	1997	22	0	0	0.708494	1	0.697389	1
B-118--2	3.6	mg_dL	4	mmol_L	117	mmol_L	1083	312	101	64	94	36.6	28	94	24.7	1	0	0	0	0	1	0	0	0	0	0	0	0	0	0	0	0	1947	72	1	0	0.346765	0	0.340999	0
B-119--2	1.2	mg_dL	4.3	mmol_L	129	mmol_L	639.24	903	100	63.6	97.2	37.4	26.5	94.9	19.2	1	0	0	0	1	1	0	0	0	0	0	0	0	0	0	0	0	1966	53	0	0	0.837749	1	0.828579	1
B-120--2	0.3	mg_dL	5.4	mmol_L	129	mmol_L	139	38	100	63.6	97.2	37.4	26.5	94.9	14.1	1	1	0	0	1	0	0	0	0	0	0	1	0	0	0	0	0	1988	31	0	0	0.704069	1	0.691375	1
B-121--2	2.6	mg_dL	4.3	mmol_L	132.25	mmol_L	639.24	383.5	90	54	48	36.9	20	97	22.5	0	0	0	0	1	1	0	0	0	0	0	0	0	0	0	0	0	1987	32	0	0	0.476743	0	0.46777	0
B-122--2	2.6	mg_dL	4.3	mmol_L	132.25	mmol_L	639.24	383.5	100	63.6	97.2	37.4	26.5	94.9	21.7	1	0	0	0	1	0	0	0	0	0	0	0	0	1	0	0	1	1980	39	1	0	0.695182	1	0.888886	1
B-123--2	0.8	mg_dL	4	mmol_L	128	mmol_L	1900	290	113	70	75	37.8	24	90	21.8	0	0	1	0	1	1	0	0	0	0	0	0	0	0	0	0	0	1955	64	0	0	0.39426	0	0.387047	0
B-124--2	3.8	mg_dL	2.1	mmol_L	134	mmol_L	133	83	158	92	106	37.6	24	94	32.6	0	0	0	1	0	0	0	0	0	0	0	1	0	0	0	0	0	1977	42	1	0	0.0304994	0	0.0305829	0
B-125--2	0.3	mg_dL	4.3	mmol_L	125	mmol_L	639.24	313	0	0	76	37.5	56	66	24.6	1	0	0	0	1	1	1	0	0	0	0	0	1	0	0	0	0	2018	1	1	0	0.77716	1	0.777021	1
B-126--2	2.6	mg_dL	4.3	mmol_L	132.25	mmol_L	639.24	383.5	110	68	85	37.3	16	95	24.6	0	1	0	0	0	1	0	0	0	0	0	0	0	0	0	0	0	1989	30	1	0	0.349534	0	0.343858	0
B-127--2	2.6	mg_dL	4.3	mmol_L	132.25	mmol_L	639.24	383.5	103	72	103	39.4	32	90	16.2	1	1	0	1	1	1	1	0	0	0	0	1	0	0	0	0	0	1966	53	1	0	0.919756	1	0.914429	1
B-128--2	2.6	mg_dL	4.3	mmol_L	133	mmol_L	639.24	508	140	57	107	36.1	52	88	24.6	1	0	0	1	1	1	0	0	0	0	0	1	0	0	0	0	0	1974	45	0	0	0.328136	0	0.317393	0
B-129--2	0.2	mg_dL	1.5	mmol_L	165	mmol_L	156	23	77	52	105	37.8	40	88	24.6	1	0	1	0	0	0	0	0	0	0	0	1	0	0	0	0	1	1999	20	0	0	0.248456	0	0.238672	0
B-130--2	2.6	mg_dL	4.3	mmol_L	132.25	mmol_L	639.24	383.5	100	63.6	97.2	37.4	26.5	94.9	31.5	0	0	1	0	0	0	0	0	0	0	0	0	0	0	0	0	0	2001	18	0	0	0.0865954	0	0.0874625	0
B-131--2	2.6	mg_dL	4.3	mmol_L	132.25	mmol_L	639.24	383.5	138	64	148	35.8	45	84	26.9	1	1	0	1	0	0	0	0	0	0	0	0	0	0	0	0	1	2008	11	0	0	0.298905	0	0.28212	0
B-133--2	6.2	mg_dL	2.8	mmol_L	126	mmol_L	1597	736	92	64	105	36	24	96	25.5	0	1	0	1	0	1	0	0	0	0	0	1	0	0	0	0	1	1993	26	0	0	0.708566	1	0.684681	1
B-134--2	0.9	mg_dL	5	mmol_L	138	mmol_L	155	123	120	70	78	38.3	24	97	24.6	0	0	0	0	0	1	0	0	0	0	0	1	0	0	0	0	0	1996	23	1	0	0.18483	0	0.183269	0
B-135--2	2.6	mg_dL	4.3	mmol_L	132.25	mmol_L	639.24	383.5	0	0	116	37.6	33	100	24.6	1	1	0	0	1	1	0	0	0	0	0	0	0	0	0	0	0	2017	2	1	0	0.349534	0	0.343858	0
B-137--2	2.6	mg_dL	4.3	mmol_L	132.25	mmol_L	639.24	383.5	100	63.6	97.2	37.4	26.5	94.9	20.4	1	1	0	0	1	1	0	0	0	0	0	1	0	0	0	0	0	1965	54	0	0	0.607044	1	0.595788	1
B-138--2	1.1	mg_dL	4.2	mmol_L	128	mmol_L	162	217	106	60	88	36	20	94	34.3	0	0	0	0	1	0	0	0	0	0	0	1	0	0	0	0	0	1981	38	1	0	0.0245581	0	0.025443	0
B-139--2	2.6	mg_dL	4.3	mmol_L	132.25	mmol_L	639.24	383.5	121	53	75	38.2	20	97	29.8	0	1	0	1	1	1	0	0	0	0	0	0	0	0	0	0	0	1997	22	1	0	0.0912834	0	0.0898154	0
B-141--2	2.6	mg_dL	4.3	mmol_L	132.25	mmol_L	639.24	383.5	119	82	96	40.7	26	100	17.7	1	1	0	1	1	0	0	0	0	0	0	0	0	0	0	0	1	1986	33	1	0	0.811626	1	0.791038	1
B-142--2	4.8	mg_dL	3	mmol_L	136	mmol_L	100	72	114	73	126	37.9	32	100	35.1	0	0	0	1	1	0	0	0	1	0	0	0	0	0	0	0	0	1997	22	0	0	0.0190484	0	0.0192888	0
B-144--2	2.2	mg_dL	4.5	mmol_L	128	mmol_L	651	197	117	105	88	38.6	24	97	24.6	1	1	0	1	0	0	0	0	0	0	0	1	0	0	0	0	0	1967	52	1	0	0.187057	0	0.181459	0
B-146--2	1	mg_dL	4.7	mmol_L	134	mmol_L	160	52	100	76	100	38	27	100	28.4	0	1	0	0	0	0	0	0	0	0	0	1	0	0	0	0	0	1988	31	1	0	0.0705272	0	0.0712832	0
B-147--2	2.6	mg_dL	4.3	mmol_L	132.25	mmol_L	639.24	383.5	110	63	112	38	28	94	24.6	1	1	1	1	1	0	1	0	0	0	0	1	0	0	0	0	0	2012	7	1	0	0.581043	1	0.574628	1
B-148--2	3.1	mg_dL	4.3	mmol_L	137	mmol_L	639.24	383.5	108	72	100	38.6	26	95	24	0	0	0	1	1	1	0	0	0	0	0	1	0	0	0	0	0	1996	23	0	0	0.319812	0	0.309081	0
B-149--2	2.6	mg_dL	4.3	mmol_L	132.25	mmol_L	639.24	383.5	112	70	96	36.3	28	94	30.3	1	0	0	0	0	0	1	0	1	0	0	0	0	0	0	0	0	1971	48	1	0	0.323766	0	0.328887	0
B-150--2	6.8	mg_dL	4.5	mmol_L	127	mmol_L	639.24	599	100	61	74	38.4	0	94	22.6	0	1	0	0	0	1	0	0	0	0	0	0	0	0	0	0	0	1981	38	0	0	0.744857	1	0.733831	1
B-151--2	2.6	mg_dL	4.3	mmol_L	132.25	mmol_L	639.24	383.5	100	63.6	97.2	37.4	26.5	94.9	18.4	1	0	0	0	0	1	0	0	1	0	0	0	0	0	0	0	0	1959	60	0	0	0.718646	1	0.7069	1
B-152--2	2.6	mg_dL	4.3	mmol_L	132.25	mmol_L	639.24	383.5	133	107	116	37.1	44	98	24.6	0	0	1	0	0	1	0	0	0	0	0	0	0	0	1	0	0	2017	2	0	0	0.349534	0	0.343858	0
B-153--2	2.6	mg_dL	4.3	mmol_L	132.25	mmol_L	639.24	383.5	109	71	79	37.5	24	96	24.6	0	0	0	0	0	0	0	0	0	0	0	1	0	0	0	0	0	1999	20	0	0	0.349534	0	0.343858	0
B-154--2	2.6	mg_dL	4.3	mmol_L	132.25	mmol_L	639.24	383.5	125	70	117	36.3	20	97	30.9	0	0	0	0	0	0	0	0	0	0	0	0	0	0	0	0	0	1959	60	1	0	0.0992955	0	0.099994	0
B-154--2	2.6	mg_dL	4.3	mmol_L	132.25	mmol_L	639.24	383.5	125	70	117	36.3	20	97	30.9	0	0	0	0	0	0	0	0	0	0	0	0	0	0	0	0	0	1959	60	1	0	0.0992955	0	0.099994	0
B-155--2	2.6	mg_dL	4.3	mmol_L	132.25	mmol_L	639.24	383.5	98	60	99	35	34	96	24.6	0	1	0	0	0	1	0	0	0	0	0	0	0	0	0	0	0	2014	5	1	0	0.349534	0	0.343858	0
B-157--2	2.6	mg_dL	4.3	mmol_L	132.25	mmol_L	639.24	383.5	100	63.6	97.2	37.4	26.5	94.9	18.7	1	1	0	1	0	0	0	0	0	0	0	0	0	0	0	0	1	1979	40	1	0	0.770154	1	0.747435	1
B-159--2	2.6	mg_dL	4.3	mmol_L	132.25	mmol_L	639.24	383.5	92	57	94	37.8	24	94	24.6	1	1	0	1	0	0	0	0	0	0	0	0	0	0	0	0	0	1953	66	0	0	0.270784	0	0.262003	0
B-160--2	2.6	mg_dL	4.3	mmol_L	132.25	mmol_L	639.24	383.5	121	68	88	36.3	26	96	24.6	0	1	0	1	1	1	0	0	0	0	0	1	0	0	0	0	0	2000	19	0	0	0.270784	0	0.262003	0
B-162--2	2.6	mg_dL	4.3	mmol_L	132.25	mmol_L	639.24	383.5	89	40	100	37.9	18	94	38.1	0	1	0	1	1	1	0	0	0	0	0	1	0	0	0	0	0	2007	12	0	0	0.0123106	0	0.0126239	0
B-163--2	2.6	mg_dL	4.3	mmol_L	132.25	mmol_L	639.24	383.5	100	76	75	36.9	18	98	24.6	0	1	0	0	0	0	0	0	0	0	0	0	0	0	0	0	0	1999	20	0	0	0.349534	0	0.343858	0
B-164--2	2.6	mg_dL	4.3	mmol_L	132.25	mmol_L	639.24	383.5	160	94	88	37.8	48	93	23.5	1	1	0	0	0	1	0	0	0	0	0	0	0	1	0	0	1	1991	28	1	0	0.591916	1	0.837021	1
B-165--2	2.6	mg_dL	4.3	mmol_L	132.25	mmol_L	639.24	383.5	127	83	94	37	24	98	27.7	0	1	0	0	0	0	0	0	0	0	0	0	0	0	0	0	1	1986	33	0	0	0.335347	0	0.322675	0
B-166--2	2.6	mg_dL	4.3	mmol_L	132.25	mmol_L	639.24	383.5	116	67	120	36.4	20	90	24.6	1	0	0	0	0	0	0	0	0	0	0	1	0	0	0	0	0	1989	30	0	0	0.349534	0	0.343858	0
B-168--2	2.6	mg_dL	4.3	mmol_L	128	mmol_L	639.24	383.5	128	98	102	35.2	28	96	24.6	1	1	0	0	1	1	0	0	0	0	0	1	0	0	0	0	0	1934	85	0	0	0.349534	0	0.343858	0
B-169--2	11.5	mg_dL	4.9	mmol_L	132	mmol_L	639.24	1995	100	63.6	97.2	37.4	26.5	94.9	20.2	1	1	0	1	1	1	0	0	0	0	0	1	0	0	0	0	0	1978	41	1	0	0.994394	1	0.993472	1
B-170--2	1	mg_dL	3.5	mmol_L	140	mmol_L	639.24	383.5	119	76	92	38.8	26	94	24.6	1	1	0	1	0	0	0	0	0	0	0	0	0	0	0	0	0	1966	53	1	0	0.220434	0	0.213732	0
B-171--2	2.6	mg_dL	4.3	mmol_L	138	mmol_L	639.24	383.5	76	48	77	38	24	99	23.2	0	1	0	0	1	1	0	0	0	0	0	1	0	0	0	0	0	1984	35	0	0	0.43313	0	0.425203	0
B-172--2	1.2	mg_dL	4.3	mmol_L	135	mmol_L	70	17	100	63.6	97.2	37.4	26.5	94.9	25.6	0	0	0	1	0	0	0	0	0	0	0	0	0	0	0	0	0	1994	25	1	0	0.0921924	0	0.0903266	0
B-173--2	3.9	mg_dL	3.9	mmol_L	136	mmol_L	415	168	126	67	63	38	24	97	24.6	0	1	0	1	0	0	0	0	0	0	0	0	0	0	0	0	1	1995	24	1	0	0.371184	0	0.350292	0
B-174--2	3.1	mg_dL	4.7	mmol_L	131	mmol_L	639.24	383.5	90	57	109	36.9	28	93	24.6	1	1	0	1	1	1	1	0	0	0	0	1	0	0	0	0	0	1992	27	1	0	0.601618	1	0.594884	1
B-175--2	2.6	mg_dL	4.3	mmol_L	132.25	mmol_L	639.24	383.5	100	63.6	97.2	37.4	26.5	94.9	23.5	1	1	0	1	0	0	0	0	0	0	0	1	0	0	0	0	0	2004	15	1	0	0.328699	0	0.317616	0
B-179--2	2.6	mg_dL	4.3	mmol_L	132.25	mmol_L	639.24	383.5	100	63.6	97.2	37.4	26.5	94.9	24.2	0	1	0	1	1	1	0	0	0	0	0	1	0	0	1	0	0	1971	48	0	0	0.291094	0	0.281487	0
B-180--2	2.6	mg_dL	4.3	mmol_L	132.25	mmol_L	639.24	383.5	100	63.6	97.2	37.4	26.5	94.9	24.6	1	0	0	0	1	1	1	0	0	0	0	0	0	0	0	0	1	1975	44	0	0	0.804242	1	0.79545	1
B-181--2	2.6	mg_dL	4.3	mmol_L	132.25	mmol_L	639.24	383.5	0	0	177	37.5	44	84	24.6	1	1	0	1	1	0	0	0	0	0	0	0	0	0	0	0	0	2018	1	0	0	0.270784	0	0.262003	0
B-182--2	1.3	mg_dL	4.3	mmol_L	141	mmol_L	66	43	113	84	140	39	40	87	24.6	0	1	1	1	1	1	1	0	1	0	0	1	1	0	0	0	1	1990	29	0	0	0.763524	1	0.751871	1
B-183--2	2.6	mg_dL	4.3	mmol_L	132.25	mmol_L	639.24	383.5	122	78	98	38.7	24	100	22.2	0	1	0	0	1	1	0	0	0	0	0	1	0	0	0	0	0	1974	45	0	0	0.495584	0	0.486194	0
B-184--2	0.7	mg_dL	3.8	mmol_L	138	mmol_L	639.24	383.5	110	66	84	36.4	22	100	24.6	0	1	0	1	0	0	0	0	0	0	0	1	0	0	0	0	0	2005	14	1	0	0.211779	0	0.205439	0
B-185--2	2.2	mg_dL	5.1	mmol_L	132	mmol_L	673	132	110	69	58	37.5	22	93	27.5	0	1	0	1	1	0	0	0	0	0	0	0	0	0	0	0	0	1954	65	1	0	0.0877481	0	0.0861661	0
B-186--2	0.9	mg_dL	3.7	mmol_L	128	mmol_L	1092	172	84	57	93	37.6	24	96	33.6	0	0	1	1	0	0	0	0	0	0	0	0	0	0	0	0	1	1969	50	0	0	0.0358431	0	0.0347027	0
B-187--2	2.6	mg_dL	4.3	mmol_L	132.25	mmol_L	639.24	383.5	100	63.6	97.2	37.4	26.5	94.9	21.2	0	1	0	0	1	0	0	0	0	0	0	0	0	0	0	0	0	1979	40	0	0	0.558176	1	0.5476	1
B-188--2	0.7	mg_dL	5.1	mmol_L	137	mmol_L	98	20	127	67	116	39.8	39	97	24.6	0	0	0	1	0	0	0	0	0	0	0	0	0	0	0	0	0	1967	52	0	0	0.107717	0	0.105234	0
B-189--2	2.6	mg_dL	4.3	mmol_L	132.25	mmol_L	639.24	383.5	101	70	100	36.6	28	98	24.6	0	1	0	1	1	1	0	0	0	0	0	1	0	0	0	0	0	2012	7	0	0	0.270784	0	0.262003	0
B-190--2	2.6	mg_dL	4.3	mmol_L	132.25	mmol_L	639.24	383.5	100	63.6	97.2	37.4	26.5	94.9	28.9	0	1	0	1	0	0	0	0	0	0	0	0	0	0	0	0	0	1972	47	1	0	0.11187	0	0.109652	0
B-191--2	2.6	mg_dL	4.3	mmol_L	132.25	mmol_L	639.24	383.5	0	0	128	36.4	48	98	19	1	1	1	0	1	1	0	0	0	0	0	0	0	0	0	0	0	2018	1	0	0	0.687165	1	0.675386	1
B-194--2	2.6	mg_dL	4.3	mmol_L	132.25	mmol_L	639.24	383.5	100	63.6	97.2	37.4	26.5	94.9	25.2	0	1	1	1	1	0	0	0	0	0	0	0	0	0	0	0	0	1987	32	1	0	0.242045	0	0.234458	0
B-196--2	2.6	mg_dL	4.3	mmol_L	132.25	mmol_L	639.24	383.5	0	0	160	40.2	38	98	17.5	1	1	0	0	0	0	1	0	1	0	0	1	0	0	0	0	0	2003	16	0	0	0.922852	1	0.919702	1
B-197--2	0.9	mg_dL	4.3	mmol_L	134	mmol_L	639.24	111	80	57	84	38.5	28	96	21.6	0	1	0	0	0	0	0	0	0	0	0	0	0	0	0	0	0	1969	50	0	0	0.319495	0	0.313949	0
B-198--2	2.6	mg_dL	4.3	mmol_L	123	mmol_L	639.24	303	86	48	116	38	30	96	24.6	1	0	0	0	1	0	1	0	0	0	0	1	0	0	0	0	0	1997	22	0	0	0.627016	1	0.626151	1
B-199--2	0.3	mg_dL	3.4	mmol_L	136	mmol_L	215	99	100	63.6	97.2	37.4	26.5	94.9	24.6	0	0	0	0	1	0	0	0	0	0	0	1	0	0	0	0	0	1996	23	0	0	0.162605	0	0.161584	0
B-200--2	4	mg_dL	4.9	mmol_L	143	mmol_L	1052	232	101	73	136	39.2	26	96	24.6	1	1	0	0	1	1	0	0	0	0	0	0	0	0	0	0	0	1967	52	0	0	0.328252	0	0.32282	0
B-201--2	2.6	mg_dL	4.3	mmol_L	132.25	mmol_L	639.24	383.5	88	77	88	36.5	28	95	24.6	1	1	0	1	1	1	0	0	0	0	0	0	0	0	0	0	0	1987	32	1	0	0.270784	0	0.262003	0
B-202--2	2.3	mg_dL	4.3	mmol_L	126	mmol_L	1706	444	148	100	101	39.1	42	98	24.6	1	1	0	0	1	1	1	0	0	0	0	0	0	0	0	0	0	1969	50	0	0	0.685395	1	0.683789	1
B-203--2	0.3	mg_dL	4	mmol_L	129	mmol_L	278	45	102	61	94	38.1	20	100	21.5	1	0	0	1	0	0	0	0	0	0	0	0	0	0	0	0	0	1996	23	0	0	0.206205	0	0.199458	0
B-204--2	1.7	mg_dL	4.4	mmol_L	131	mmol_L	1824	257	142	68	126	37.6	22	94	24.6	1	1	1	0	1	1	1	0	0	0	0	1	1	0	0	0	1	1993	26	1	0	0.889021	1	0.883763	1
B-205--2	0.4	mg_dL	4.2	mmol_L	135	mmol_L	461	58	90	42	172	37.3	48	100	24.6	0	1	0	0	0	0	0	0	0	0	0	0	0	0	0	0	0	2018	1	0	0	0.152881	0	0.152045	0
B-206--2	2.6	mg_dL	4.3	mmol_L	141	mmol_L	639.24	278	80	50	108	37.4	34	90	20.4	1	1	0	0	1	0	0	0	0	0	0	1	0	0	0	0	1	1974	45	0	0	0.714861	1	0.695767	1
B-207--2	0.7	mg_dL	4.6	mmol_L	131	mmol_L	1944	292	100	63.6	97.2	37.4	26.5	94.9	22.1	0	0	0	1	1	1	0	0	0	0	0	0	0	0	0	0	0	2009	10	1	0	0.291718	0	0.281832	0
B-208--2	2.6	mg_dL	4.3	mmol_L	132.25	mmol_L	639.24	383.5	100	63.6	97.2	37.4	26.5	94.9	20.3	1	0	0	1	0	1	0	0	0	0	0	1	0	0	0	0	0	2011	8	0	0	0.522606	1	0.505783	1
B-209--2	0.9	mg_dL	3.8	mmol_L	132	mmol_L	480	92	100	63.6	97.2	37.4	26.5	94.9	28.4	0	1	0	0	1	1	0	0	0	0	0	1	0	0	0	0	0	2005	14	0	0	0.0753262	0	0.0760584	0
B-210--2	0.4	mg_dL	3.5	mmol_L	128	mmol_L	477	126	90	52	129	36.4	29	95	24.6	0	0	0	0	1	1	0	0	0	0	0	0	0	0	0	0	0	2017	2	0	0	0.173286	0	0.172032	0
B-211--2	1.8	mg_dL	2.9	mmol_L	127	mmol_L	588	133	86	54	80	36.3	26	96	31.8	0	0	0	1	1	0	0	0	0	0	0	1	0	0	0	0	0	1989	30	0	0	0.0296411	0	0.0297516	0
B-212--2	1	mg_dL	4.5	mmol_L	132	mmol_L	135	29	87	48	106	39.8	26	93	24.6	1	1	0	0	1	1	0	0	0	0	0	1	0	0	0	0	0	1954	65	1	0	0.157915	0	0.156913	0
B-213--2	2.6	mg_dL	4.3	mmol_L	132.25	mmol_L	639.24	383.5	84	70	144	38.5	28	98	24.6	1	1	0	0	1	1	0	0	0	0	0	1	0	0	0	0	0	2015	4	0	0	0.349534	0	0.343858	0
B-214--2	2.6	mg_dL	4.3	mmol_L	132.25	mmol_L	639.24	383.5	117	68	82	37.7	22	97	24.6	1	1	1	1	1	1	0	0	0	0	0	0	0	0	0	0	0	1979	40	1	0	0.270784	0	0.262003	0
B-215--2	2.6	mg_dL	4.3	mmol_L	132.25	mmol_L	639.24	383.5	108	48	90	37.7	20	100	25	1	0	0	1	0	0	1	0	0	0	0	1	0	0	0	0	1	1969	50	1	0	0.719684	1	0.704782	1
B-217--2	2.6	mg_dL	4.3	mmol_L	132.25	mmol_L	639.24	383.5	106	76	98	38.5	24	98	27.9	0	0	0	0	1	0	1	0	0	0	0	0	0	0	0	0	1	1990	29	0	0	0.64183	1	0.633112	1
B-218--2	6.6	mg_dL	4.3	mmol_L	132	mmol_L	639.24	195	105	69	147	38.6	48	94	24.6	1	0	0	1	0	0	1	0	0	0	0	1	0	0	0	0	1	1990	29	0	0	0.787484	1	0.773407	1
B-219--2	2.3	mg_dL	4.3	mmol_L	126	mmol_L	81	58	115	69	107	38.8	32	96	24.6	0	1	0	0	0	1	0	0	0	0	0	0	0	0	0	0	0	1999	20	0	0	0.199633	0	0.197563	0
B-220--2	0.8	mg_dL	4	mmol_L	136	mmol_L	73	45	105	72	81	38.5	20	99	31.4	0	1	0	1	0	0	0	0	0	0	0	0	0	0	0	0	0	1992	27	0	0	0.0229342	0	0.0231179	0
B-221--2	2.6	mg_dL	4.3	mmol_L	132.25	mmol_L	639.24	383.5	80	51	111	38.1	40	98	26.6	1	1	0	0	1	0	0	0	0	0	0	0	0	0	0	0	0	1984	35	0	0	0.245281	0	0.242582	0
B-223--2	1.8	mg_dL	4.3	mmol_L	134	mmol_L	639.24	277	102	61	105	38.1	26	97	24.6	0	0	1	0	1	1	0	0	0	0	0	1	0	0	0	0	1	2002	17	0	0	0.4316	0	0.415193	0
B-224--2	0.7	mg_dL	4.4	mmol_L	131	mmol_L	37	49	101	66	101	38.8	30	93	24.6	0	1	0	0	0	1	0	0	0	0	0	1	0	0	0	0	0	1987	32	0	0	0.156977	0	0.156026	0
B-226--2	2.6	mg_dL	4.3	mmol_L	132.25	mmol_L	639.24	383.5	83	52	59	36	24	96	35.9	0	0	0	0	0	0	0	0	0	0	0	1	0	0	0	0	0	1993	26	0	0	0.0304068	0	0.0314209	0
B-227--2	2.6	mg_dL	4.3	mmol_L	132.25	mmol_L	639.24	383.5	126	47	92	39	24	96	31.7	0	1	1	0	0	1	0	0	0	0	0	0	0	0	0	0	0	1999	20	1	0	0.0826998	0	0.0836113	0
B-229--2	0.9	mg_dL	4.3	mmol_L	139	mmol_L	849	165	104	67	127	37.5	22	100	24.6	0	1	0	0	1	1	0	0	0	0	0	1	0	0	0	0	0	1991	28	1	0	0.199165	0	0.197287	0
B-231--2	2.6	mg_dL	4.3	mmol_L	132.25	mmol_L	639.24	383.5	87	62	87	38.1	20	99	24.3	1	1	1	1	0	1	0	0	0	0	0	1	0	0	0	0	0	1969	50	0	0	0.285933	0	0.276534	0
B-232--2	0.8	mg_dL	4.6	mmol_L	135	mmol_L	296	140	106	72	81	38.3	20	97	27.7	0	0	0	1	0	0	0	0	0	0	0	0	0	0	0	0	0	1959	60	0	0	0.0683347	0	0.0674272	0
B-234--2	0.2	mg_dL	4.6	mmol_L	120	mmol_L	261	45	108	71	95	37.5	22	96	24.6	0	0	0	0	1	0	0	0	0	0	0	1	0	0	0	0	0	1996	23	0	0	0.14494	0	0.144278	0
B-236--2	4.3	mg_dL	2.9	mmol_L	128	mmol_L	639.24	877	96	73	94	37.6	28	98	24.6	0	0	0	1	1	1	0	0	0	0	0	1	0	0	0	0	0	1982	37	0	0	0.59509	1	0.578729	1
B-237--2	0.9	mg_dL	4.6	mmol_L	134	mmol_L	127	180	110	68	96	37.5	22	96	24.6	0	0	0	0	0	1	0	0	0	0	0	0	0	0	0	0	0	1993	26	1	0	0.204483	0	0.202485	0
B-240--2	1.2	mg_dL	3.3	mmol_L	132	mmol_L	506	161	85	66	105	38.5	24	94	24.6	0	0	0	1	0	0	0	0	0	0	0	1	0	0	0	0	0	1997	22	0	0	0.152027	0	0.147873	0
B-241--2	2	mg_dL	4.7	mmol_L	129	mmol_L	2000	485	120	76	120	37.8	20	97	24.6	1	1	0	0	1	1	0	0	0	0	0	1	0	0	0	0	0	2004	15	0	0	0.377569	0	0.371378	0
B-243--2	2.8	mg_dL	7	mmol_L	146	mmol_L	1828	204	76	51	103	38.8	28	96	24.6	1	0	1	1	0	0	0	0	0	0	0	1	0	0	0	0	1	1984	35	0	0	0.346322	0	0.326667	0
B-244--2	2.6	mg_dL	4.3	mmol_L	132.25	mmol_L	639.24	383.5	132	90	128	38.6	28	98	24.6	1	0	1	1	0	0	0	0	0	0	0	0	0	1	0	0	0	1984	35	0	0	0.270784	0	0.576411	1
B-245--2	8.5	mg_dL	4.3	mmol_L	122	mmol_L	639.24	244	150	79	79	38.9	38	97	24.6	0	0	1	1	1	1	0	0	0	0	0	1	0	0	0	0	1	1969	50	0	0	0.604334	1	0.577996	1
B-246--2	0.2	mg_dL	4.1	mmol_L	135	mmol_L	132	19	90	52	162	38.2	36	96	24.6	0	1	0	0	1	1	0	0	0	0	0	0	0	0	0	0	0	0	0	1	0	0.137991	0	0.13746	0
B-247--2	0.8	mg_dL	6.3	mmol_L	135	mmol_L	52	28	109	80	90	37.3	20	93	24.6	0	0	0	1	0	0	0	0	0	0	0	0	0	0	0	0	0	1979	40	0	0	0.111091	0	0.108481	0
B-248--2	1.2	mg_dL	5.1	mmol_L	133	mmol_L	427	79	84	54	85	38.8	24	99	26.9	0	1	0	1	1	0	0	0	0	0	0	1	0	0	0	0	0	1971	48	1	0	0.0774471	0	0.0761833	0
B-249--2	0.7	mg_dL	4.5	mmol_L	136	mmol_L	94	40	130	58	73	39.8	24	94	33.3	0	0	0	0	0	0	0	0	0	0	0	1	0	0	0	0	0	1969	50	0	0	0.0200728	0	0.0208434	0
B-250--2	9.6	mg_dL	4.6	mmol_L	135	mmol_L	2000	968	100	63.6	97.2	37.4	26.5	94.9	22.8	1	0	0	0	1	1	0	0	0	0	0	0	0	0	0	0	0	1976	43	0	0	0.90971	1	0.903069	1
B-251--2	11.8	mg_dL	5.2	mmol_L	136	mmol_L	639.24	1259	98	63	114	34.3	52	90	20.5	1	0	0	0	0	0	1	0	0	0	0	1	0	0	0	0	0	1965	54	1	0	0.994628	1	0.994131	1
B-252--2	3.5	mg_dL	7.4	mmol_L	129	mmol_L	639.24	2000	0	0	131	38	43	95	21.3	1	1	0	0	0	1	0	0	0	0	0	1	1	0	0	0	0	2010	9	1	0	0.993434	1	0.992714	1
B-253--2	10.5	mg_dL	4.1	mmol_L	132	mmol_L	639.24	1125	102	84	66	37.3	33	99	24.6	1	0	0	0	0	1	0	0	0	0	0	0	1	0	0	0	0	1973	46	0	0	0.969404	1	0.966876	1
B-254--2	2.6	mg_dL	4.3	mmol_L	132.25	mmol_L	639.24	383.5	130	66	80	38	24	96	24.6	0	1	1	1	1	0	0	0	0	0	0	0	0	0	0	0	0	1997	22	1	0	0.270784	0	0.262003	0
B-255--2	0.7	mg_dL	4.5	mmol_L	129	mmol_L	1762	320	105	80	85	37.9	22	98	24.6	1	1	0	0	1	1	0	0	0	0	0	1	0	0	0	0	0	1977	42	1	0	0.252667	0	0.249587	0
B-257--2	0.9	mg_dL	3.8	mmol_L	138	mmol_L	231	69	112	86	99	37.4	32	100	24.6	0	1	0	1	1	1	0	0	0	0	0	1	0	0	0	0	1	1964	55	0	0	0.22167	0	0.208678	0
B-258--2	4.9	mg_dL	4.3	mmol_L	130	mmol_L	1773	291	125	76	112	38	60	100	24.6	1	0	0	0	1	1	1	0	1	0	0	0	0	0	0	0	0	1981	38	1	0	0.707803	1	0.705482	1
B-259--2	2.9	mg_dL	2.3	mmol_L	132.25	mmol_L	875	204	97	65	76	37.1	26	96	22.3	0	1	0	1	0	0	0	0	0	0	0	1	0	0	0	0	0	1967	52	1	0	0.319441	0	0.308269	0
B-260--2	0.9	mg_dL	3.6	mmol_L	135	mmol_L	70	31	107	78	73	36	32	99	24.6	0	1	0	0	0	0	0	0	0	0	0	0	0	0	0	0	0	1989	30	0	0	0.156243	0	0.155286	0
B-261--2	1.9	mg_dL	4.2	mmol_L	134	mmol_L	300	152	101	63	67	36.4	28	100	24.6	0	1	0	1	0	1	0	0	0	0	0	0	0	0	0	0	0	1979	40	1	0	0.16529	0	0.160559	0
B-263--2	2.5	mg_dL	5	mmol_L	131	mmol_L	639.24	304	100	65	88	36.9	20	95	19.4	1	0	1	0	1	1	0	0	0	0	0	1	0	0	0	0	0	1980	39	1	0	0.621124	1	0.609495	1
B-264--2	2.6	mg_dL	4.3	mmol_L	122	mmol_L	639.24	1091	112	70	109	35.9	60	100	24.6	1	1	0	1	1	0	0	0	0	0	0	1	0	0	0	0	0	1973	46	0	0	0.637961	1	0.621903	1
B-265--2	1.1	mg_dL	3.1	mmol_L	133	mmol_L	71	25	138	89	85	35.3	36	98	24.6	0	1	1	1	1	1	0	0	0	0	0	1	0	0	0	0	0	1994	25	1	0	0.115561	0	0.112766	0
B-266--2	1.1	mg_dL	4.1	mmol_L	136	mmol_L	278	52	95	59	93	38.1	24	94	24.6	0	1	0	0	0	1	0	0	0	0	0	0	0	0	0	0	0	0	0	1	0	0.167121	0	0.165917	0
B-267--2	2.6	mg_dL	4.3	mmol_L	132.25	mmol_L	639.24	999	0	0	132	35.9	48	94	24.6	1	0	0	0	0	0	1	0	0	0	0	0	0	0	0	0	0	0	0	1	0	0.886079	1	0.883298	1
B-268--2	4.3	mg_dL	5.2	mmol_L	128	mmol_L	639.24	1370	86	58	0	37.3	36	92	24.6	1	1	0	1	0	0	0	0	0	0	0	0	1	1	0	0	1	1972	47	1	0	0.963945	1	0.988929	1
B-269--2	1	mg_dL	6	mmol_L	139	mmol_L	87	30	92	58	82	37.7	20	94	24.6	0	1	0	1	0	1	0	0	0	0	0	1	0	0	0	0	0	1975	44	0	0	0.114947	0	0.112182	0
B-270--2	0.4	mg_dL	8.5	mmol_L	142	mmol_L	66	17	88	46	112	37.3	37	100	24.6	0	1	0	0	0	0	0	1	0	0	0	0	0	0	0	0	0	0	0	0	0	0.141557	0	0.14094	0
B-271--2	0.2	mg_dL	6.2	mmol_L	138	mmol_L	282	36	118	72	116	37.1	28	94	20	0	1	0	0	1	1	1	0	0	0	0	0	0	0	0	0	0	2004	15	0	0	0.66365	1	0.661328	1
B-272--2	0.6	mg_dL	6.4	mmol_L	133	mmol_L	639.24	935	88	46	134	35.6	34	0	17.4	1	1	0	1	0	0	1	0	0	0	0	1	0	0	0	0	0	2015	4	1	0	0.953048	1	0.949545	1
B-273--2	0.8	mg_dL	6.3	mmol_L	133	mmol_L	1404	264	107	51	118	38.4	24	69	19.2	1	1	1	0	1	0	0	0	0	0	0	0	0	0	0	0	0	1999	20	1	0	0.541664	1	0.530977	1
B-274--2	1	mg_dL	6.6	mmol_L	134	mmol_L	1033	184	91	60	82	37	30	95	21.1	0	1	1	1	0	0	0	0	0	0	0	0	0	0	0	0	0	1965	54	0	0	0.305289	0	0.294596	0
B-275--2	4.3	mg_dL	4.3	mmol_L	131	mmol_L	639.24	777	100	63.6	97.2	37.4	26.5	94.9	19.2	1	1	0	1	1	1	0	0	0	0	0	0	0	0	0	0	1	1974	45	0	0	0.903703	1	0.890738	1
B-276--2	0.9	mg_dL	4.6	mmol_L	127	mmol_L	639.24	609	88	76	80	36.5	24	96	18.8	1	1	0	1	0	1	0	0	0	0	0	1	0	0	0	0	0	1994	25	0	0	0.662491	1	0.645073	1
B-279--2	1	mg_dL	4.3	mmol_L	136	mmol_L	1054	133	102	74	109	38.7	40	99	24.6	1	1	0	1	0	0	0	0	0	0	0	1	0	0	0	0	1	2003	16	1	0	0.250102	0	0.235497	0
B-280--2	0.3	mg_dL	4.3	mmol_L	140	mmol_L	639.24	72	0	0	66	37.5	32	87	28.5	0	1	0	0	0	0	0	1	0	0	0	0	0	0	0	0	0	0	0	1	0	0.0642264	0	0.0650563	0
B-281--2	2.3	mg_dL	5	mmol_L	130	mmol_L	639.24	1562	95	81	138	38.5	32	94	18.2	1	0	0	0	1	1	0	0	0	0	0	0	0	0	0	0	1	1985	34	0	0	0.985897	1	0.98372	1
B-282--2	6.9	mg_dL	4.3	mmol_L	129	mmol_L	639.24	143	109	64	94	37.6	24	98	26.3	0	0	0	1	1	1	0	0	0	0	0	1	0	0	0	0	0	1986	33	0	0	0.228805	0	0.221356	0
B-283--2	1	mg_dL	4.8	mmol_L	135	mmol_L	430	47	80	60	90	37.6	20	98	23.8	0	0	0	1	0	0	0	0	0	0	0	0	0	0	0	0	0	1989	30	1	0	0.141532	0	0.137664	0
B-284--2	6.1	mg_dL	4.3	mmol_L	134	mmol_L	639.24	1256	140	89	0	37.7	68	99	18.3	1	0	0	0	0	1	0	0	0	0	0	1	0	0	0	0	0	1971	48	0	0	0.970093	1	0.967068	1
B-285--2	0.4	mg_dL	1.5	mmol_L	132.25	mmol_L	39	12	97	54	83	38.3	22	98	24.6	0	1	0	0	0	0	0	0	0	0	0	0	0	0	0	0	0	1996	23	1	0	0.140225	0	0.139633	0
B-286--2	0.5	mg_dL	4.3	mmol_L	128	mmol_L	695	166	115	57	85	39.5	28	95	24.6	0	0	0	0	0	0	0	0	0	0	0	1	0	0	0	0	0	2003	16	1	0	0.188858	0	0.187259	0
B-287--2	0.4	mg_dL	4.7	mmol_L	133	mmol_L	189	37	103	45	82	39	28	95	24.6	0	0	0	1	0	0	0	0	0	0	0	1	0	0	0	0	0	2005	14	1	0	0.106409	0	0.103996	0
B-288--2	1	mg_dL	5.6	mmol_L	133	mmol_L	851	229	179	125	74	39.2	20	98	24.6	0	0	0	1	0	1	0	0	0	0	0	0	0	0	0	0	0	1957	62	1	0	0.167537	0	0.16282	0
B-289--2	1	mg_dL	4	mmol_L	136	mmol_L	98	34	97	63	74	37.6	24	94	24.6	0	0	0	1	0	1	0	0	0	0	0	1	0	0	0	0	0	2001	18	0	0	0.115846	0	0.113048	0
B-290--2	0.8	mg_dL	4.1	mmol_L	126	mmol_L	1042	371	95	56	85	38	24	90	24.6	0	1	0	0	1	0	0	0	0	0	0	1	0	1	0	0	0	1977	42	0	0	0.277849	0	0.591467	1
B-291--2	0.7	mg_dL	4.6	mmol_L	139	mmol_L	165	81	108	77	65	35.8	22	98	24.6	0	0	0	0	0	0	0	0	0	0	0	1	0	0	0	0	0	1979	40	0	0	0.166524	0	0.165377	0
B-292--2	0.6	mg_dL	5.1	mmol_L	133	mmol_L	639.24	931	63	39	134	35.3	40	94	13.1	1	1	0	0	0	0	0	0	0	0	0	0	0	0	0	0	0	1991	28	0	0	0.958302	1	0.954263	1
B-293--2	1.2	mg_dL	4.5	mmol_L	134	mmol_L	56	25	124	84	103	38.7	20	98	24.6	0	0	0	1	1	0	0	0	0	0	0	1	0	0	0	0	0	1987	32	1	0	0.117314	0	0.114447	0
B-294--2	1.6	mg_dL	4.3	mmol_L	135	mmol_L	570	100	83	52	103	38.5	26	94	21.1	1	0	0	0	0	0	0	0	0	0	0	0	1	0	0	0	0	1987	32	1	0	0.637396	1	0.629283	1
B-295--2	6.3	mg_dL	3.6	mmol_L	121	mmol_L	639.24	763	107	82	113	36.1	42	96	24.6	1	0	0	0	0	1	0	0	0	0	0	1	0	0	0	0	0	2003	16	1	0	0.699373	1	0.688622	1
B-296--2	1.9	mg_dL	5.1	mmol_L	135	mmol_L	2000	549	100	63.6	97.2	37.4	26.5	94.9	17.4	1	1	0	1	0	0	0	0	0	0	0	0	0	1	0	0	0	1959	60	1	0	0.743581	1	0.910734	1
B-297--2	1.9	mg_dL	6.6	mmol_L	145	mmol_L	1216	269	100	63.6	97.2	37.4	26.5	94.9	22.8	0	0	0	0	0	1	0	0	0	0	0	0	0	0	0	0	0	1994	25	0	0	0.368247	0	0.36172	0
B-298--2	0.8	mg_dL	4.9	mmol_L	136	mmol_L	131	55	100	63.6	97.2	37.4	26.5	94.9	33.3	0	0	0	0	0	1	0	0	0	0	0	1	0	0	0	0	0	2009	10	1	0	0.0210812	0	0.0218714	0
B-299--2	0.2	mg_dL	4.3	mmol_L	132.25	mmol_L	61	17	125	79	95	36.2	24	95	17.9	1	0	0	1	0	1	1	0	0	0	0	0	0	0	0	0	0	1951	68	1	0	0.689166	1	0.68041	1
B-300--2	1.5	mg_dL	3.2	mmol_L	127	mmol_L	2000	368	125	45	92	37.8	28	98	22.6	0	0	0	0	1	1	0	0	0	0	0	0	0	0	0	0	0	2009	10	1	0	0.415885	0	0.408331	0
B-301--2	0.8	mg_dL	4	mmol_L	137	mmol_L	226	86	95	65	65	36.5	29	99	31	0	0	0	1	0	0	0	0	0	0	0	1	0	0	0	0	0	1960	59	0	0	0.0276224	0	0.0277487	0
B-302--2	2.6	mg_dL	4.3	mmol_L	132.25	mmol_L	639.24	383.5	102	53	56	36.6	32	79	20.8	1	0	1	0	0	0	0	0	0	0	0	0	0	0	0	0	0	1946	73	0	0	0.582813	1	0.571864	1
B-303--2	0.8	mg_dL	4.7	mmol_L	131	mmol_L	150	49	126	84	77	36.7	24	97	24.4	0	0	0	1	0	1	0	0	0	0	0	0	0	0	0	0	0	1973	46	0	0	0.120985	0	0.11799	0
B-304--2	0.6	mg_dL	5.4	mmol_L	128	mmol_L	1309	207	103	68	134	39.4	30	97	24.6	0	0	0	0	1	1	0	0	0	0	0	0	0	0	0	0	0	2015	4	1	0	0.205842	0	0.203853	0
B-305--2	2.1	mg_dL	2.9	mmol_L	130	mmol_L	425	213	142	56	86	38	0	97	24.6	0	0	0	0	0	1	0	0	0	0	0	0	0	0	0	0	0	1993	26	1	0	0.253221	0	0.249914	0
B-306--2	2.6	mg_dL	4.3	mmol_L	132.25	mmol_L	639.24	383.5	120	84	82	38.2	36	90	24.6	1	0	0	1	0	1	0	0	0	0	0	1	0	0	0	0	0	1977	42	0	0	0.270784	0	0.262003	0
B-307--2	2.6	mg_dL	4.3	mmol_L	132.25	mmol_L	639.24	383.5	104	62	84	37.5	28	96	28.8	0	0	0	0	1	0	0	0	0	0	0	1	0	0	0	0	0	1961	58	0	0	0.157482	0	0.157063	0
B-308--2	1	mg_dL	3.8	mmol_L	132	mmol_L	144	64	121	65	85	37.5	20	91	26.7	0	0	0	0	1	0	0	0	0	0	0	0	0	0	0	0	0	1986	33	1	0	0.106711	0	0.106922	0
B-309--2	1.2	mg_dL	6.4	mmol_L	134	mmol_L	119	19	120	73	79	38	22	95	24.6	0	1	0	0	0	0	0	0	0	0	0	0	0	0	0	0	0	1989	30	1	0	0.159525	0	0.158468	0
B-310--2	0.8	mg_dL	4.3	mmol_L	122	mmol_L	639.24	418	102	76	118	39.2	44	95	24.6	0	0	0	0	1	1	1	0	0	0	0	0	0	0	0	0	0	2009	10	0	0	0.614434	1	0.614102	1
B-311--2	6.6	mg_dL	3.7	mmol_L	124	mmol_L	2000	338	111	66	94	37.2	24	94	21.4	1	0	0	0	0	1	1	0	0	0	0	1	0	0	0	0	1	1998	21	1	0	0.942605	1	0.937898	1
B-312--2	2.6	mg_dL	4.3	mmol_L	132.25	mmol_L	639.24	383.5	118	92	110	37.1	30	100	24.6	1	0	0	1	0	1	0	0	0	0	0	0	0	1	0	0	0	1992	27	1	0	0.270784	0	0.576411	1
B-313--2	2.1	mg_dL	6.3	mmol_L	131	mmol_L	2000	540	106	66	101	38	22	99	24.6	1	0	0	1	1	0	0	0	0	0	0	0	0	0	0	0	0	2001	18	1	0	0.324898	0	0.314348	0
B-314--2	0.7	mg_dL	4.5	mmol_L	137	mmol_L	94	83	97	65	61	37.5	24	99	24.6	0	0	0	0	0	0	0	0	0	0	0	0	0	0	0	0	0	1995	24	0	0	0.167136	0	0.165977	0
B-315--2	2.6	mg_dL	4.3	mmol_L	132.25	mmol_L	639.24	404	100	63.6	97.2	37.4	26.5	94.9	16.9	1	0	0	1	0	0	0	0	0	0	0	0	0	1	0	0	1	1997	22	1	0	0.84643	1	0.948643	1
B-316--2	1	mg_dL	4.2	mmol_L	136	mmol_L	44	32	117	84	102	37.6	20	96	24.6	0	0	0	0	0	0	0	0	0	0	0	0	0	0	0	0	0	1993	26	1	0	0.158795	0	0.157775	0
B-317--2	1.1	mg_dL	6	mmol_L	128	mmol_L	2000	621	110	67	98	38	24	94	21.1	0	1	0	1	1	0	1	0	0	0	0	0	0	0	0	0	0	1987	32	0	0	0.813712	1	0.806415	1
B-318--2	7.9	mg_dL	4.3	mmol_L	127	mmol_L	532	188	171	81	128	38.3	40	90	24.6	1	0	0	0	0	1	0	0	0	0	0	1	0	0	0	0	0	1992	27	1	0	0.462884	0	0.453783	0
B-319--2	0.9	mg_dL	5.3	mmol_L	134	mmol_L	969	155	99	74	107	36	16	98	24.6	0	1	0	0	0	0	0	0	0	0	0	0	0	0	0	0	0	1987	32	0	0	0.195678	0	0.193877	0
B-320--2	2.6	mg_dL	4.3	mmol_L	132.25	mmol_L	639.24	383.5	100	71	92	36.2	24	92	24.6	1	0	0	0	0	0	0	0	0	0	0	0	0	0	0	0	0	1995	24	0	0	0.349534	0	0.343858	0
B-321--2	2.6	mg_dL	4.3	mmol_L	132.25	mmol_L	639.24	383.5	109	73	97	38	22	96	24.6	0	0	0	0	0	1	0	0	0	0	0	0	0	0	0	0	0	1998	21	1	0	0.349534	0	0.343858	0
B-322--2	1.3	mg_dL	4.3	mmol_L	133	mmol_L	640	115	103	58	92	38.8	24	96	18.4	1	0	0	0	1	0	1	0	0	0	0	0	0	0	0	0	0	1999	20	1	0	0.808934	1	0.805012	1
B-323--2	0.6	mg_dL	6.9	mmol_L	135	mmol_L	639.24	499	131	108	56	37.7	30	89	24.6	1	0	0	0	0	1	1	0	0	0	0	0	0	0	0	0	0	2018	1	1	0	0.647988	1	0.647198	1
B-324--2	2.6	mg_dL	4.3	mmol_L	132.25	mmol_L	639.24	383.5	103	81	117	35.2	54	96	17.8	1	1	0	0	0	0	0	0	0	0	0	0	0	0	0	0	0	2019	0	1	0	0.74812	1	0.736548	1
B-325--2	0.7	mg_dL	5.1	mmol_L	134	mmol_L	561	97	89	48	107	36.5	24	100	19.7	1	0	0	0	0	0	0	0	0	0	0	0	0	0	0	0	0	2000	19	0	0	0.415018	0	0.406698	0
B-327--2	1.3	mg_dL	5.3	mmol_L	135	mmol_L	80	33	92	56	92	36.4	22	97	24.6	0	0	0	1	0	1	0	0	0	0	0	0	0	0	0	0	0	1974	45	1	0	0.120948	0	0.11794	0
B-328--2	5.4	mg_dL	3.3	mmol_L	130	mmol_L	639.24	1212	115	68	61	38.9	24	97	17.1	1	0	0	0	0	1	0	0	0	0	0	0	0	0	0	0	1	1969	50	1	0	0.986365	1	0.984188	1
B-329--2	0.8	mg_dL	4.3	mmol_L	137	mmol_L	34	22	100	60	76	38.8	20	96	24.6	0	0	0	1	0	0	0	0	0	0	0	0	0	0	0	0	0	1984	35	0	0	0.109794	0	0.10723	0
B-330--2	4.1	mg_dL	3.8	mmol_L	126	mmol_L	639.24	1282	104	57	83	37.1	24	94	24.6	1	0	0	0	0	1	1	0	0	0	0	1	0	0	0	0	0	1981	38	1	0	0.949292	1	0.947232	1
B-331--2	8.6	mg_dL	4.3	mmol_L	136	mmol_L	1180	283	105	65	92	37	18	97	25.2	0	0	0	0	1	1	0	0	0	0	0	1	0	0	0	0	0	1980	39	1	0	0.507178	1	0.49739	0
B-332--2	7.6	mg_dL	5.8	mmol_L	140	mmol_L	816	147	130	84	116	36.5	20	100	24.6	1	0	0	0	1	0	0	0	0	0	0	0	0	0	0	0	0	1960	59	0	0	0.427987	0	0.419626	0
B-333--2	5.9	mg_dL	4.1	mmol_L	133	mmol_L	225	192	112	84	120	36.7	40	77	24.6	1	1	0	0	0	1	0	0	0	0	0	1	0	0	0	0	0	1994	25	1	0	0.382122	0	0.375083	0
B-334--2	0.6	mg_dL	4.1	mmol_L	130	mmol_L	401	44	92	90	58	38.1	32	88	24.6	0	0	0	1	0	0	0	0	0	0	0	1	0	0	0	0	0	1969	50	0	0	0.111205	0	0.108607	0
B-335--2	6.6	mg_dL	3.2	mmol_L	138	mmol_L	1459	268	100	52	82	36	32	93	24.6	1	0	0	0	0	1	0	0	0	0	0	1	0	0	0	0	0	1987	32	1	0	0.451636	0	0.443008	0
B-336--2	9.3	mg_dL	5.5	mmol_L	130	mmol_L	639.24	741	99	74	87	36.1	24	100	21.5	1	0	0	0	0	0	0	0	0	0	0	1	0	0	0	0	0	1982	37	0	0	0.889559	1	0.881831	1
B-337--2	1.1	mg_dL	5.4	mmol_L	139	mmol_L	100	28	111	59	84	38.4	28	90	24.6	0	1	0	0	1	0	0	0	0	0	0	0	0	0	0	0	0	1967	52	0	0	0.159898	0	0.158844	0
B-338--2	2	mg_dL	4.3	mmol_L	136	mmol_L	1980	353	106	70	68	37.6	24	94	24.6	0	1	0	1	0	0	0	0	0	0	0	0	0	0	0	0	0	1981	38	0	0	0.238674	0	0.231155	0
B-339--2	2.6	mg_dL	4.3	mmol_L	132.25	mmol_L	639.24	274	93	70	110	38	30	95	24.6	1	0	0	0	1	1	0	0	0	0	0	0	0	0	0	0	0	1999	20	0	0	0.296902	0	0.292464	0
B-340--2	1.4	mg_dL	4.3	mmol_L	138	mmol_L	639.24	538	93	54	78	37.7	26	97	16.1	1	1	0	0	0	0	1	0	0	0	0	0	0	0	0	0	0	2000	19	0	0	0.951173	1	0.948708	1
B-341--2	1.1	mg_dL	5.5	mmol_L	137	mmol_L	1508	245	93	54	78	37.7	20	100	19.7	0	0	0	0	0	0	0	0	0	0	0	0	0	0	0	0	0	1974	45	1	0	0.512649	1	0.502462	1
B-342--2	3.9	mg_dL	4.3	mmol_L	123	mmol_L	639.24	893	78	44	104	40	36	95	15.6	1	1	0	1	0	1	1	0	0	0	0	0	0	0	0	0	1	2003	16	0	0	0.99052	1	0.989074	1
B-343--2	2.6	mg_dL	4.3	mmol_L	132.25	mmol_L	639.24	383.5	104	76	100	38.6	32	98	17.4	1	1	0	0	1	1	0	0	0	0	0	0	0	0	0	0	0	1997	22	0	0	0.766595	1	0.755208	1
B-344--2	4	mg_dL	4.4	mmol_L	134	mmol_L	639.24	2000	101	68	102	37.4	26	95	24.6	1	0	1	1	1	1	1	0	0	0	0	1	0	0	0	0	0	1961	58	0	0	0.984067	1	0.982664	1
C-102--2	0.9	mg_dL	3.8	mmol_L	133	mmol_L	160	68	108	78	70	35.9	18	94	24.6	0	1	1	0	0	1	0	0	0	0	0	1	0	0	0	0	0	1979	40	0	0	0.167282	0	0.166097	0
C-103--2	1.9	mg_dL	5	mmol_L	124	mmol_L	639.24	781	98	62	64	36.6	20	94	24.6	0	1	0	0	1	0	0	0	0	0	0	1	0	0	0	0	0	1976	43	1	0	0.533592	1	0.524595	1
C-104--2	4.9	mg_dL	4.3	mmol_L	134	mmol_L	2000	537	90	63	94	35.8	27	94	24.6	1	0	0	1	1	1	0	0	0	0	0	1	0	0	0	0	0	1973	46	1	0	0.435096	0	0.420888	0
C-105--2	0.5	mg_dL	3.1	mmol_L	125	mmol_L	511	126	113	69	114	36.2	24	99	24.6	0	1	0	1	0	0	0	0	0	0	0	0	0	0	0	0	0	1985	34	0	0	0.128416	0	0.125205	0
C-106--2	0.9	mg_dL	4.1	mmol_L	138	mmol_L	115	44	125	75	68	37.6	20	92	24.6	0	1	0	1	0	1	0	0	0	0	0	1	0	0	0	0	0	1989	30	1	0	0.116357	0	0.113549	0
C-107--2	0.8	mg_dL	4.1	mmol_L	134	mmol_L	260	37	118	80	68	37.6	20	92	24.6	0	1	0	1	0	1	0	0	0	0	0	1	0	0	0	0	0	1983	36	1	0	0.113063	0	0.110382	0
C-108--2	1.1	mg_dL	4.5	mmol_L	139	mmol_L	95	35	116	81	87	36.7	18	95	24.6	0	0	0	1	0	1	0	0	0	0	0	1	0	0	0	0	0	1996	23	1	0	0.11783	0	0.114953	0
C-109--2	0.8	mg_dL	3.5	mmol_L	133	mmol_L	31	25	121	72	86	36.3	20	97	24.6	0	0	0	1	0	0	0	0	0	0	0	0	0	0	0	0	0	1970	49	1	0	0.110441	0	0.107854	0
C-110--2	1.4	mg_dL	5.8	mmol_L	130	mmol_L	639.24	635	105	75	116	36.9	18	99	14.2	1	0	0	0	1	1	1	0	0	0	0	0	0	1	0	0	0	1976	43	1	0	0.974928	1	0.992891	1
C-111--2	0.5	mg_dL	4.3	mmol_L	130	mmol_L	639.24	199	0	0	140	34.4	36	94	24.6	1	1	0	0	0	1	0	0	0	0	0	0	0	0	0	0	0	0	0	0	0	0.200237	0	0.198387	0
C-112--2	0.8	mg_dL	3.8	mmol_L	137	mmol_L	55	44	120	78	82	37.4	22	94	24.6	0	0	0	1	0	0	0	0	0	0	0	0	0	0	0	0	0	1941	78	1	0	0.114617	0	0.11188	0
C-113--2	0.6	mg_dL	4.8	mmol_L	137	mmol_L	1368	272	94	74	102	36.2	20	98	20.6	0	0	0	0	0	0	0	0	0	0	0	0	0	0	1	0	0	2001	18	0	0	0.449818	0	0.441107	0
C-114--2	0.6	mg_dL	5	mmol_L	135	mmol_L	1534	337	0	0	108	35.7	22	90	16.9	1	0	1	0	0	0	0	0	0	0	0	0	0	0	0	0	0	2013	6	0	0	0.705148	1	0.693212	1
C-115--2	3.5	mg_dL	4.3	mmol_L	128	mmol_L	1339	420	115	81	99	37.1	24	96	24.6	1	1	0	0	1	1	0	0	0	0	0	1	1	0	0	0	0	1998	21	0	0	0.670838	1	0.663274	1
C-116--2	0.8	mg_dL	3.9	mmol_L	126	mmol_L	1585	267	95	55	82	38	20	91	20.2	1	0	0	0	0	1	0	0	0	0	0	0	0	0	0	0	1	1980	39	0	0	0.654444	1	0.634659	1
C-117--2	2.6	mg_dL	4.3	mmol_L	132.25	mmol_L	639.24	383.5	0	0	148	38.8	28	85	15.8	1	1	0	0	0	1	0	0	0	0	0	1	1	0	0	0	0	0	0	1	0	0.936489	1	0.931841	1
C-118--2	0.5	mg_dL	4.3	mmol_L	131	mmol_L	639.24	897	95	51	103	38.3	24	92	23.1	0	1	0	0	0	1	0	0	0	0	0	1	0	0	0	0	0	1988	31	0	0	0.629154	1	0.619056	1
C-119--2	3.6	mg_dL	5.3	mmol_L	133	mmol_L	639.24	531	101	83	101	37.4	16	95	24.6	1	0	0	0	1	1	1	0	0	0	0	0	0	0	0	0	0	1986	33	0	0	0.76702	1	0.764355	1
C-120--2	1	mg_dL	4.3	mmol_L	138	mmol_L	287	57	110	84	103	38.5	25	93	24.6	1	1	0	0	0	1	0	0	0	0	0	1	0	0	0	0	1	1989	30	0	0	0.289918	0	0.278323	0
C-121--2	1.3	mg_dL	3.2	mmol_L	141	mmol_L	2000	378	111	72	91	35.5	28	93	23.3	1	0	0	0	0	1	0	0	0	0	0	0	0	0	0	0	0	1955	64	0	0	0.371044	0	0.364723	0
C-122--2	1.9	mg_dL	4.3	mmol_L	125	mmol_L	639.24	1149	121	83	126	37.6	40	94	19.5	1	1	0	0	1	1	0	0	0	0	0	0	0	0	0	0	1	1985	34	0	0	0.949942	1	0.943723	1
C-123--2	1.6	mg_dL	4.3	mmol_L	129	mmol_L	639.24	383.5	97	65	86	39	20	95	24.6	1	1	1	0	0	0	1	0	0	0	0	0	1	0	0	0	1	1963	56	0	0	0.91231	1	0.907712	1
C-124--2	0.7	mg_dL	4.2	mmol_L	130	mmol_L	116	28	97	65	86	39	20	94	24.6	0	1	0	1	0	0	0	0	0	0	0	1	0	0	0	0	0	1996	23	0	0	0.109421	0	0.106878	0
C-125--2	1	mg_dL	3.7	mmol_L	132	mmol_L	503	114	94	68	104	36.8	18	94	27.4	0	0	0	1	1	1	0	0	0	0	0	1	1	0	0	0	0	1973	46	0	0	0.18834	0	0.185243	0
C-126--2	2.6	mg_dL	4.3	mmol_L	132.25	mmol_L	639.24	383.5	95	59	88	37	26	94	18.2	1	0	0	0	1	1	1	0	0	0	0	0	1	0	0	0	1	1959	60	0	0	0.98404	1	0.982513	1
C-127--2	0.9	mg_dL	4	mmol_L	132	mmol_L	61	19	104	62	58	36.7	20	95	30	0	0	0	0	0	0	0	0	0	0	0	0	0	0	0	0	0	1957	62	0	0	0.0443379	0	0.0452483	0
C-129--2	0.6	mg_dL	3.9	mmol_L	129	mmol_L	248	111	101	73	74	36.1	22	97	24.6	0	0	0	0	0	0	0	0	0	0	0	0	0	0	0	0	0	1994	25	0	0	0.173436	0	0.172156	0
C-130--2	0.6	mg_dL	3.5	mmol_L	135	mmol_L	207	97	92	67	68	36.4	18	96	24.6	0	0	0	0	0	1	0	0	0	0	0	1	0	0	0	0	0	1999	20	0	0	0.169063	0	0.167875	0
C-131--2	0.7	mg_dL	4.3	mmol_L	136	mmol_L	101	44	143	79	76	35.5	22	97	35.8	0	0	0	0	0	0	0	0	0	0	0	0	0	0	0	0	0	1961	58	0	0	0.0109017	0	0.0114696	0
C-132--2	5.2	mg_dL	4	mmol_L	122	mmol_L	1101	249	99	64	64	35.5	28	97	20.8	1	0	0	0	0	0	0	0	0	0	0	0	0	0	0	0	0	1969	50	0	0	0.618009	1	0.606316	1
C-133--2	0.6	mg_dL	4.2	mmol_L	133	mmol_L	103	68	111	66	86	38.1	18	98	29.7	0	1	0	0	0	0	0	0	0	0	0	1	0	0	0	0	0	1985	34	0	0	0.0502885	0	0.0512079	0
C-134--2	0.7	mg_dL	4.3	mmol_L	122	mmol_L	2000	454	107	84	107	36.1	16	95	20.3	0	1	0	0	0	1	0	0	0	0	0	0	0	0	0	0	0	2013	6	1	0	0.572394	1	0.561756	1
C-135--2	1.1	mg_dL	3.7	mmol_L	133	mmol_L	82	28	148	89	75	38.8	17	93	23.8	0	0	0	0	0	0	0	0	0	0	0	0	0	0	0	0	0	1952	67	0	0	0.188796	0	0.18696	0
C-136--2	0.7	mg_dL	3.6	mmol_L	132	mmol_L	32	18	122	66	151	36.8	28	94	28.5	0	1	0	1	0	0	0	0	0	0	0	0	0	0	0	0	0	1985	34	0	0	0.0431384	0	0.0429039	0
C-137--2	8.3	mg_dL	5.7	mmol_L	130	mmol_L	639.24	1288	0	0	40	36.3	8	48	23.2	1	0	0	0	0	1	1	1	1	0	0	0	1	0	0	0	0	1986	33	0	0	0.993998	1	0.993574	1
C-138--2	1.5	mg_dL	4.1	mmol_L	132	mmol_L	73	44	110	73	78	36.9	20	92	26.7	0	0	0	1	0	0	0	0	0	0	0	0	0	0	0	0	0	1973	46	1	0	0.0792045	0	0.0778506	0
C-139--2	1.2	mg_dL	4.3	mmol_L	126	mmol_L	1159	257	168	101	81	38.2	26	98	24.4	0	0	0	0	0	1	0	0	0	0	0	1	0	0	0	0	0	1971	48	0	0	0.25206	0	0.248867	0
C-140--2	8.7	mg_dL	7.2	mmol_L	137	mmol_L	639.24	1918	122	78	109	35.7	32	93	18.3	1	0	0	0	0	1	1	1	1	0	0	0	1	0	0	0	1	1960	59	0	0	0.999799	1	0.999763	1
C-141--2	1.1	mg_dL	3.9	mmol_L	140	mmol_L	93	29	105	65	82	37	22	93	27.6	0	0	1	0	0	0	0	0	0	0	0	1	0	0	0	0	0	1969	50	1	0	0.0823325	0	0.0829192	0
C-142--2	2.8	mg_dL	2.1	mmol_L	130	mmol_L	84	50	87	49	80	37.6	22	93	24.6	0	1	0	0	0	0	0	0	0	0	0	1	0	0	0	0	0	1979	40	0	0	0.210645	0	0.208251	0
C-143--2	0.5	mg_dL	4.2	mmol_L	137	mmol_L	40	13	108	73	87	36.5	20	98	32.8	0	0	0	1	0	0	0	0	0	0	0	0	0	0	0	0	0	1967	52	0	0	0.0144082	0	0.01466	0
C-144--2	0.3	mg_dL	4.3	mmol_L	123	mmol_L	650	182	70	56	139	36.3	42	86	28	1	0	0	0	1	1	0	0	0	0	0	1	1	0	0	0	0	2016	3	1	0	0.229403	0	0.229885	0
C-145--2	0.6	mg_dL	3.7	mmol_L	138	mmol_L	60	43	125	95	114	37	22	99	35.9	0	0	0	1	0	0	0	0	0	0	0	0	0	0	0	0	0	1946	73	0	0	0.00723324	0	0.00746951	0
C-146--2	0.9	mg_dL	3.5	mmol_L	136	mmol_L	80	112	93	49	80	37.4	20	96	29.4	0	0	0	0	0	1	0	0	0	0	0	1	0	0	0	0	0	1997	22	0	0	0.0620928	0	0.0629723	0
D-101--2	4.9	mg_dL	4.4	mmol_L	133	mmol_L	639.24	357	103	76	102	39	28	96	24.6	1	1	0	0	0	1	0	0	0	0	0	0	0	0	0	0	0	1993	26	0	0	0.428566	0	0.420731	0
D-102--2	11.2	mg_dL	5.4	mmol_L	123	mmol_L	639.24	1224	95	69	87	37.6	28	95	20.2	0	0	0	1	1	0	0	0	0	0	0	1	0	0	0	0	0	1980	39	1	0	0.968635	1	0.964576	1
D-103--2	12	mg_dL	4.2	mmol_L	129	mmol_L	45	52	103	58	95	37.9	28	96	24.6	0	0	1	1	1	1	0	0	0	0	0	0	0	0	0	0	0	1970	49	0	0	0.470196	0	0.453787	0
D-104--2	0.4	mg_dL	4.7	mmol_L	143	mmol_L	49	14	0	0	104	36.8	30	98	24.6	0	1	0	0	0	0	0	0	0	0	0	0	0	0	0	0	0	0	0	1	0	0.140757	0	0.140155	0
D-105--2	0.7	mg_dL	2.8	mmol_L	133	mmol_L	789	229	98	71	94	36.8	20	99	27.4	0	0	0	0	1	0	0	0	0	0	0	0	1	0	0	0	0	1998	21	0	0	0.291262	0	0.290567	0
D-106--2	8.6	mg_dL	4.3	mmol_L	133	mmol_L	639.24	1394	0	0	48	35.6	52	92	15.6	1	0	0	0	0	0	1	0	0	0	0	0	0	0	0	0	0	1985	34	0	0	0.997985	1	0.997756	1
D-107--2	6.8	mg_dL	3.8	mmol_L	133	mmol_L	1107	136	90	60	79	35.7	24	98	23.5	0	0	0	0	1	0	0	0	0	0	0	0	0	0	0	0	0	1964	55	0	0	0.45662	0	0.447492	0
D-108--2	0.7	mg_dL	3.7	mmol_L	134	mmol_L	54	23	100	63	98	39.2	40	96	24.6	0	0	0	1	0	1	0	0	0	0	0	1	0	0	0	0	0	1976	43	0	0	0.108353	0	0.105848	0
D-109--2	2.6	mg_dL	4.3	mmol_L	132.25	mmol_L	639.24	383.5	117	90	134	38.2	28	89	24.6	1	1	0	1	1	1	0	0	0	0	0	1	0	0	0	0	0	2003	16	1	0	0.270784	0	0.262003	0
D-110--2	0.5	mg_dL	3.7	mmol_L	132	mmol_L	1597	164	0	0	117	38.2	0	100	24.6	1	1	0	1	0	1	1	0	0	0	0	0	0	0	0	0	0	2015	4	0	0	0.374326	0	0.371602	0
D-111--2	7.4	mg_dL	3.7	mmol_L	133	mmol_L	1160	130	160	119	98	35.1	24	99	23.8	0	1	0	1	1	0	0	0	0	0	0	1	0	0	0	0	0	1958	61	0	0	0.370526	0	0.357327	0
D-112--2	4.6	mg_dL	3.2	mmol_L	127	mmol_L	2000	358	121	73	93	36	21	99	24.6	0	1	0	0	0	1	1	0	0	0	0	0	0	0	0	0	0	2000	19	0	0	0.727328	1	0.724855	1
D-113--2	3	mg_dL	3.7	mmol_L	127	mmol_L	1711	277	140	94	65	37.9	19	99	24.6	1	1	0	1	0	1	0	0	0	0	0	1	0	0	0	0	0	1999	20	1	0	0.239227	0	0.231541	0
D-114--2	0.4	mg_dL	5.2	mmol_L	135	mmol_L	2000	253	119	65	143	38.9	28	98	24.6	1	1	0	0	1	1	1	0	0	0	0	0	1	0	1	0	0	2017	2	0	0	0.756607	1	0.75677	1
D-115--2	1.6	mg_dL	3.1	mmol_L	110	mmol_L	49	51	97	66	79	36.3	18	99	24.6	0	1	0	0	0	0	0	0	0	0	0	0	0	0	0	0	0	0	0	0	0	0.178989	0	0.177471	0
D-116--2	0.9	mg_dL	3.5	mmol_L	137	mmol_L	2000	359	100	54	96	36	26	99	24.6	1	1	0	1	0	0	1	0	0	0	0	0	0	0	1	0	1	2007	12	1	0	0.668192	1	0.652917	1
D-117--2	0.5	mg_dL	4.5	mmol_L	138	mmol_L	37	14	105	77	93	36.7	28	93	24.6	0	1	0	0	0	0	0	0	0	0	0	0	0	0	0	0	0	2018	1	1	0	0.142829	0	0.142178	0
D-118--2	13.9	mg_dL	4.1	mmol_L	120	mmol_L	109	61	120	61	77	36.7	24	98	24.6	0	1	0	1	1	1	0	0	1	0	0	1	0	0	0	0	0	1994	25	1	0	0.555777	1	0.537723	1
D-119--2	8.5	mg_dL	3	mmol_L	140	mmol_L	96	76	133	75	120	36.5	28	99	30.4	0	0	1	0	0	1	1	0	0	0	0	1	0	0	0	0	1	1978	41	0	0	0.570228	1	0.561738	1
D-120--2	0.5	mg_dL	2.9	mmol_L	135	mmol_L	188	56	102	53	97	40.4	24	98	24.6	0	1	0	0	0	0	0	0	0	0	0	0	0	0	0	0	0	1993	26	0	0	0.154524	0	0.153644	0
D-121--2	0.6	mg_dL	4.3	mmol_L	139	mmol_L	57	30	117	64	98	36.5	22	99	24.6	0	1	0	1	1	0	0	0	0	0	0	0	0	0	0	0	0	2006	13	0	0	0.108196	0	0.105704	0
D-122--2	0.8	mg_dL	3.4	mmol_L	131	mmol_L	153	22	95	56	75	38.9	22	94	24.6	0	1	0	0	0	1	0	0	0	0	0	0	0	0	0	0	0	1989	30	0	0	0.151448	0	0.150598	0
D-123--2	1.1	mg_dL	4.1	mmol_L	135	mmol_L	49	20	106	58	61	35.9	18	98	24.6	0	1	0	0	0	0	0	0	0	0	0	0	0	0	0	0	0	1997	22	1	0	0.157546	0	0.156541	0
D-124--2	8	mg_dL	4.9	mmol_L	131	mmol_L	608	136	98	67	77	36.8	20	98	24.6	0	0	0	1	1	0	0	0	0	0	0	1	0	0	0	0	0	1979	40	1	0	0.350757	0	0.338311	0
D-125--2	1	mg_dL	3.4	mmol_L	140	mmol_L	75	15	108	67	73	36.3	20	98	24.6	0	1	0	1	0	0	0	0	0	0	0	1	0	0	0	0	0	0	0	1	0	0.111631	0	0.108985	0
D-126--2	0.6	mg_dL	3.6	mmol_L	133	mmol_L	83	30	125	75	95	37.8	24	98	27.5	0	1	0	0	0	0	0	0	0	0	0	0	0	0	0	0	0	2002	17	0	0	0.0780688	0	0.0787121	0
D-127--2	4.5	mg_dL	5.1	mmol_L	134	mmol_L	639.24	1070	90	48	101	36	24	98	24.6	1	1	0	1	1	0	0	0	0	0	0	1	0	0	0	0	1	2002	17	1	0	0.826397	1	0.808003	1
D-128--2	0.2	mg_dL	4.7	mmol_L	133	mmol_L	697	133	93	59	95	36.3	22	98	24.6	1	0	0	0	0	1	0	0	0	0	0	1	0	0	0	0	0	1994	25	0	0	0.17063	0	0.169455	0
D-129--2	2.9	mg_dL	5.2	mmol_L	135	mmol_L	639.24	814	118	66	73	39.5	26	97	15.4	1	0	0	1	0	0	0	0	0	0	0	1	0	0	0	0	0	1996	23	1	0	0.910608	1	0.901373	1
D-130--2	5.2	mg_dL	4.2	mmol_L	127	mmol_L	362	56	96	86	86	36.9	22	99	18.3	1	0	0	0	0	0	0	0	0	0	0	0	1	1	0	0	0	1966	53	1	0	0.856233	1	0.955535	1
D-131--2	4.5	mg_dL	5	mmol_L	141	mmol_L	603	128	85	41	112	37.9	22	100	24.6	1	1	0	1	0	0	1	0	0	0	0	1	0	0	0	0	0	1996	23	1	0	0.522061	1	0.516025	1
D-132--2	0.5	mg_dL	3.8	mmol_L	145	mmol_L	76	46	136	63	52	40	20	93	24.6	0	1	0	1	0	0	0	0	0	0	0	0	0	0	0	0	0	1983	36	1	0	0.109963	0	0.107417	0
D-133--2	3	mg_dL	3.8	mmol_L	132	mmol_L	639.24	802	87	56	117	37.8	17	94	19.7	0	0	0	1	0	0	0	0	0	0	0	1	0	0	0	0	0	1991	28	0	0	0.773917	1	0.758512	1
D-134--2	0.3	mg_dL	3.9	mmol_L	140	mmol_L	50	18	109	60	101	38.3	26	97	30	0	1	0	1	1	0	0	0	0	0	0	1	0	0	0	0	0	2002	17	0	0	0.028072	0	0.0281676	0
D-135--2	2.6	mg_dL	4.3	mmol_L	132.25	mmol_L	639.24	383.5	108	74	102	38	24	97	24.6	1	0	0	1	1	0	0	0	0	0	0	0	0	0	0	0	1	1961	58	0	0	0.431867	0	0.409102	0
D-136--2	0.9	mg_dL	3.9	mmol_L	132	mmol_L	681	140	107	69	105	39.5	20	99	23.4	0	0	0	0	0	1	0	0	0	0	0	0	0	0	0	0	0	1989	30	0	0	0.241434	0	0.238293	0
D-137--2	1.7	mg_dL	3.9	mmol_L	132	mmol_L	2000	547	100	66	88	38.5	18	97	17.8	1	1	1	0	1	0	0	0	0	0	0	0	0	1	0	0	0	1996	23	1	0	0.785024	1	0.929293	1
D-138--2	7.9	mg_dL	2.3	mmol_L	126	mmol_L	639.24	1191	104	62	123	37	42	93	18.4	1	0	1	1	0	1	0	0	0	0	0	1	0	0	0	0	1	1997	22	0	0	0.981376	1	0.977972	1
D-139--2	0.8	mg_dL	3.9	mmol_L	137	mmol_L	147	73	116	58	85	38	24	98	24.6	0	0	0	1	0	0	0	0	0	0	0	0	0	0	0	0	0	1998	21	0	0	0.121255	0	0.118279	0
D-140--2	1.7	mg_dL	5.7	mmol_L	132	mmol_L	639.24	1582	141	93	113	36.4	36	94	24.6	1	1	0	1	0	0	0	0	0	0	0	0	0	1	0	0	0	1998	21	1	0	0.816665	1	0.940202	1
D-141--2	0.6	mg_dL	4.3	mmol_L	133	mmol_L	639.24	194	84	40	105	37	24	98	24.6	1	1	1	1	0	1	0	0	0	0	0	0	0	0	0	0	0	2015	4	1	0	0.148256	0	0.144305	0
D-142--2	6.3	mg_dL	4.9	mmol_L	133	mmol_L	639.24	1112	89	38	111	37.9	40	85	16.4	1	1	0	1	1	0	0	0	0	0	0	0	0	0	0	0	0	1995	24	1	0	0.964586	1	0.960056	1
D-143--2	4.2	mg_dL	3.8	mmol_L	129	mmol_L	2000	466	109	73	94	37.9	24	98	21.8	0	0	0	0	0	1	1	0	0	0	0	1	0	0	0	0	0	1997	22	1	0	0.864676	1	0.861209	1
D-144--2	0.8	mg_dL	4.3	mmol_L	140	mmol_L	639.24	5	0	0	138	36	68	100	24.6	1	0	0	0	0	0	0	0	0	0	0	0	0	0	0	0	0	0	0	0	0	0.146702	0	0.145946	0
D-145--2	0.5	mg_dL	6.5	mmol_L	138	mmol_L	1520	236	120	71	87	37	24	99	24.3	0	0	0	1	0	1	1	0	0	0	0	0	0	0	0	0	0	1960	59	0	0	0.430502	0	0.426669	0
D-146--2	3.5	mg_dL	3.5	mmol_L	132	mmol_L	639.24	1013	100	54	88	37.4	28	95	24.6	1	0	0	0	1	1	0	0	0	0	0	1	0	0	0	0	0	1991	28	1	0	0.714571	1	0.704375	1
D-147--2	0.3	mg_dL	3.7	mmol_L	137	mmol_L	161	28	80	47	145	37	32	98	24.6	0	0	0	0	0	1	0	0	0	0	0	0	0	0	0	0	0	2018	1	0	0	0.142432	0	0.141808	0
D-148--2	5.4	mg_dL	2.8	mmol_L	133	mmol_L	1257	403	120	70	102	39.6	32	98	24.6	1	0	0	0	1	1	0	0	0	0	0	1	0	0	0	0	0	1999	20	0	0	0.474695	0	0.46589	0
D-150--2	2.2	mg_dL	2.9	mmol_L	137	mmol_L	542	108	110	80	85	36.7	20	97	24.6	0	1	0	0	1	1	0	0	0	0	0	0	0	0	0	0	0	1969	50	0	0	0.214911	0	0.212498	0
D-151--2	4.1	mg_dL	4.3	mmol_L	136	mmol_L	639.24	635	110	70	132	36.1	40	85	17.3	1	0	0	0	0	0	1	0	0	0	0	0	0	0	0	0	1	2002	17	0	0	0.983001	1	0.981124	1
D-152--2	0.4	mg_dL	6.6	mmol_L	140	mmol_L	98	28	0	0	166	37.8	52	98	28	0	1	0	0	0	0	0	0	0	0	0	0	0	0	1	0	0	2017	2	1	0	0.067041	0	0.0678123	0
D-153--2	1	mg_dL	5.1	mmol_L	137	mmol_L	2000	578	124	91	58	0	0	97	24.6	1	0	0	1	0	0	0	0	0	0	0	0	1	0	0	0	0	1964	55	1	0	0.565718	1	0.553224	1
D-154--2	1	mg_dL	4.2	mmol_L	136	mmol_L	1152	244	101	70	75	36.7	32	92	24.6	0	0	0	0	0	0	0	0	0	0	0	0	0	0	0	0	0	1968	51	0	0	0.231366	0	0.228738	0
D-155--2	0.9	mg_dL	4.4	mmol_L	135	mmol_L	1158	235	123	90	96	37.5	28	93	24.6	1	1	1	0	0	1	1	0	0	0	0	1	0	0	0	0	0	1997	22	0	0	0.520051	1	0.521162	1
D-156--2	1.6	mg_dL	4.1	mmol_L	130	mmol_L	2000	400	120	68	101	40.4	28	93	24.6	1	1	0	1	0	0	0	0	0	0	0	1	0	0	0	0	0	1980	39	0	0	0.245152	0	0.237453	0
D-157--2	1.8	mg_dL	5.5	mmol_L	132	mmol_L	1890	209	75	23	103	38.1	44	100	17.2	1	0	1	1	0	0	0	0	0	0	0	1	0	1	0	0	0	2005	14	0	0	0.58652	1	0.834571	1
